# Supplementary material for: Functional assessment of time course microarray data
Source: BMC Bioinformatics. 2009 Jun 16;10(Suppl 6):S9. doi: 10.1186/1471-2105-10-S6-S9 (PMC2697656; doi:10.1186/1471-2105-10-S6-S9)
Supplement: Additional file 1 — Results simulation studies for the three proposed methods. [file 1471-2105-10-S6-S9-S1.xls]

## Sheet: maSigFun
maSigFun
In all tables results are provided as average and limits of the confidence interval at 95% of the selection, computed from 50 independent simulation runs.
False positives (FP), false negatives (FN), sensitivity (SENSIT) and specificity (SPECIF) are reported.
Simulation study A
Results of simulated datasets for different proportions of co-expression in functional categories and a mixed class size.
%Changing genes	R2	SELECTION			FP			FN			SENSIT			SPECIF
20	0	16.02	±	0.494975	1.1	±	0.282843	10.08	±	0.357796	0.6	±	0.0141421	1	±	0.00141421
	0.4	0	±	0	0	±	0	25	±	0	0	±	0	1	±	0
	0.6	0	±	0	0	±	0	25	±	0	0	±	0	1	±	0
	0.8	0	±	0	0	±	0	25	±	0	0	±	0	1	±	0
30	0	22.32	±	0.685894	1.7	±	0.403051	4.38	±	0.483661	0.82	±	0.019799	0.99	±	0.00141421
	0.4	0	±	0	0	±	0	25	±	0	0	±	0	1	±	0
	0.6	0	±	0	0	±	0	25	±	0	0	±	0	1	±	0
	0.8	0	±	0	0	±	0	25	±	0	0	±	0	1	±	0
40	0	23.66	±	0.486489	1.38	±	0.308299	2.72	±	0.339411	0.89	±	0.0141421	0.99	±	0.00141421
	0.4	0	±	0	0	±	0	25	±	0	0	±	0	1	±	0
	0.6	0	±	0	0	±	0	25	±	0	0	±	0	1	±	0
	0.8	0	±	0	0	±	0	25	±	0	0	±	0	1	±	0
50	0	24.26	±	0.516188	1.58	±	0.349311	2.32	±	0.289914	0.91	±	0.0113137	0.99	±	0.00141421
	0.4	0	±	0	0	±	0	25	±	0	0	±	0	1	±	0
	0.6	0	±	0	0	±	0	25	±	0	0	±	0	1	±	0
	0.8	0	±	0	0	±	0	25	±	0	0	±	0	1	±	0
60	0	26.96	±	0.384666	1.98	±	0.379009	0.02	±	0.039598	1	±	0.00141421	0.99	±	0.00141421
	0.4	2.52	±	0.434164	0	±	0	22.48	±	0.434164	0.1	±	0.0169706	1	±	0
	0.6	0	±	0	0	±	0	25	±	0	0	±	0	1	±	0
	0.8	0	±	0	0	±	0	25	±	0	0	±	0	1	±	0
70	0	26.62	±	0.339411	1.62	±	0.339411	0	±	0	1	±	0	0.99	±	0.00141421
	0.4	24.1	±	0.244659	0	±	0	0.9	±	0.244659	0.96	±	0.00989949	1	±	0
	0.6	2.12	±	0.370524	0	±	0	22.88	±	0.370524	0.08	±	0.0141421	1	±	0
	0.8	0	±	0	0	±	0	25	±	0	0	±	0	1	±	0
80	0	27.06	±	0.468105	2.06	±	0.468105	0	±	0	1	±	0	0.99	±	0.00141421
	0.4	25	±	0	0	±	0	0	±	0	1	±	0	1	±	0
	0.6	12.96	±	0.612354	0	±	0	12.04	±	0.612354	0.52	±	0.0240416	1	±	0
	0.8	0	±	0	0	±	0	25	±	0	0	±	0	1	±	0
Simulation study B
Results of simulated datasets with 70% of coexpression for different sizes of functional category.
#Genes in eah category	R2	SELECTION			FP			FN			SENSIT			SPECIF
5	0	26.66	±	0.366281	1.66	±	0.366281	0	±	0	1	±	0	0.99	±	0.00141421
	0.4	25	±	0	0	±	0	0	±	0	1	±	0	1	±	0
	0.6	12.86	±	0.667509	0	±	0	12.14	±	0.667509	0.51	±	0.0268701	1	±	0
	0.8	0	±	0	0	±	0	25	±	0	0	±	0	1	±	0
10	0	26.82	±	0.444063	1.82	±	0.444063	0	±	0	1	±	0	0.99	±	0.00141421
	0.4	21.58	±	0.517602	0	±	0	3.42	±	0.517602	0.86	±	0.0212132	1	±	0
	0.6	0.08	±	0.113137	0	±	0	24.92	±	0.113137	0	±	0.00424264	1	±	0
	0.8	0	±	0	0	±	0	25	±	0	0	±	0	1	±	0
50	0	27.08	±	0.417193	2.08	±	0.417193	0	±	0	1	±	0	0.99	±	0.00141421
	0.4	24.84	±	0.104652	0	±	0	0.16	±	0.104652	0.99	±	0.00424264	1	±	0
	0.6	0	±	0	0	±	0	25	±	0	0	±	0	1	±	0
	0.8	0	±	0	0	±	0	25	±	0	0	±	0	1	±	0
100	0	26.94	±	0.438406	1.94	±	0.438406	0	±	0	1	±	0	0.99	±	0.00141421
	0.4	25	±	0	0	±	0	0	±	0	1	±	0	1	±	0
	0.6	0	±	0	0	±	0	25	±	0	0	±	0	1	±	0
	0.8	0	±	0	0	±	0	25	±	0	0	±	0	1	±	0
Results of simulated datasets with 50% of coexpression for different sizes of functional category.
#Genes in eah category	R2	SELECTION			FP			FN			SENSIT			SPECIF
5	0	10.96	±	1.04086	0.84	±	0.330926	14.88	±	0.905097	0.4	±	0.0367696	1	±	0.00141421
	0.4	0	±	0	0	±	0	25	±	0	0	±	0	1	±	0
	0.6	0	±	0	0	±	0	25	±	0	0	±	0	1	±	0
	0.8	0	±	0	0	±	0	25	±	0	0	±	0	1	±	0
10	0	26.66	±	0.435578	1.66	±	0.435578	0	±	0	1	±	0	0.99	±	0.00141421
	0.4	0	±	0	0	±	0	25	±	0	0	±	0	1	±	0
	0.6	0	±	0	0	±	0	25	±	0	0	±	0	1	±	0
	0.8	0	±	0	0	±	0	25	±	0	0	±	0	1	±	0
50	0	27.22	±	0.427092	2.22	±	0.427092	0	±	0	1	±	0	0.99	±	0.00141421
	0.4	0	±	0	0	±	0	25	±	0	0	±	0	1	±	0
	0.6	0	±	0	0	±	0	25	±	0	0	±	0	1	±	0
	0.8	0	±	0	0	±	0	25	±	0	0	±	0	1	±	0
100	0	26.9	±	0.427092	1.9	±	0.427092	0	±	0	1	±	0	0.99	±	0.00141421
	0.4	0	±	0	0	±	0	25	±	0	0	±	0	1	±	0
	0.6	0	±	0	0	±	0	25	±	0	0	±	0	1	±	0
	0.8	0	±	0	0	±	0	25	±	0	0	±	0	1	±	0
Results of simulated datasets with 30% of coexpression for different sizes of functional category.
#Genes in eah category	R2	SELECTION			FP			FN			SENSIT			SPECIF
5	0	11.46	±	1.03096	1.08	±	0.376181	14.62	±	0.873984	0.42	±	0.0353553	1	±	0.00141421
	0.4	0	±	0	0	±	0	25	±	0	0	±	0	1	±	0
	0.6	0	±	0	0	±	0	25	±	0	0	±	0	1	±	0
	0.8	0	±	0	0	±	0	25	±	0	0	±	0	1	±	0
10	0	15.08	±	0.985707	1.2	±	0.339411	11.12	±	0.893783	0.56	±	0.0353553	0.99	±	0.00141421
	0.4	0	±	0	0	±	0	25	±	0	0	±	0	1	±	0
	0.6	0	±	0	0	±	0	25	±	0	0	±	0	1	±	0
	0.8	0	±	0	0	±	0	25	±	0	0	±	0	1	±	0
50	0	26.62	±	0.353553	1.62	±	0.353553	0	±	0	1	±	0	0.99	±	0.00141421
	0.4	0	±	0	0	±	0	25	±	0	0	±	0	1	±	0
	0.6	0	±	0	0	±	0	25	±	0	0	±	0	1	±	0
	0.8	0	±	0	0	±	0	25	±	0	0	±	0	1	±	0
100	0	26.98	±	0.407294	1.98	±	0.407294	0	±	0	1	±	0	0.99	±	0.00141421
	0.4	0	±	0	0	±	0	25	±	0	0	±	0	1	±	0
	0.6	0	±	0	0	±	0	25	±	0	0	±	0	1	±	0
	0.8	0	±	0	0	±	0	25	±	0	0	±	0	1	±	0

## Sheet: PCA_maSigFun
PCA-maSigFun
In all tables results are provided as average and limits of the confidence interval at 95% of the selection, computed from 50 independent simulation runs.
False positives (FP), false negatives (FN), sensitivity (SENSIT) and specificity (SPECIF) are reported.
Simulation study A
Results of simulated datasets for different proportions of co-expression in functional categories and a mixed class size.
%Changing genes	SELECTION			FP			FN			SENSIT			SPECIF
20	25.76	±	0.226274	0.76	±	0.226274	0	±	0	1	±	0	1	±	0
30	25.62	±	0.236174	0.62	±	0.236174	0	±	0	1	±	0	1	±	0
40	25.52	±	0.216375	0.52	±	0.216375	0	±	0	1	±	0	1	±	0
50	25.4	±	0.21496	0.4	±	0.21496	0	±	0	1	±	0	1	±	0
60	25.52	±	0.200818	0.52	±	0.200818	0	±	0	1	±	0	1	±	0
70	25.42	±	0.207889	0.42	±	0.207889	0	±	0	1	±	0	1	±	0
80	25.44	±	0.207889	0.44	±	0.207889	0	±	0	1	±	0	1	±	0
Simulation study B
Results of simulated datasets with 70% of coexpression for different sizes of functional category.
#Genes in eah category	SELECTION			FP			FN			SENSIT			SPECIF
5	25.28	±	0.141421	0.28	±	0.141421	0	±	0	1	±	0	1	±	0
10	25.5	±	0.216375	0.5	±	0.216375	0	±	0	1	±	0	1	±	0
50	25.56	±	0.230517	0.56	±	0.230517	0	±	0	1	±	0	1	±	0
100	25.84	±	0.277186	0.84	±	0.277186	0	±	0	1	±	0	1	±	0
Results of simulated datasets with 50% of coexpression for different sizes of functional category.
#Genes in eah category	SELECTION			FP			FN			SENSIT			SPECIF
5	25.22	±	0.165315	0.22	±	0.165315	0	±	0	1	±	0	1	±	0
10	25.42	±	0.173108	0.42	±	0.173108	0	±	0	1	±	0	1	±	0
50	25.7	±	0.251914	0.7	±	0.251914	0	±	0	1	±	0	1	±	0
100	25.58	±	0.23736	0.58	±	0.23736	0	±	0	1	±	0	1	±	0
Results of simulated datasets with 30% of coexpression for different sizes of functional category.
#Genes in eah category	SELECTION			FP			FN			SENSIT			SPECIF
5	25.38	±	0.189474	0.38	±	0.189474	0	±	0	1	±	0	1	±	0
10	25.54	±	0.216438	0.54	±	0.216438	0	±	0	1	±	0	1	±	0
50	25.74	±	0.228298	0.74	±	0.228298	0	±	0	1	±	0	1	±	0
100	25.6	±	0.24	0.6	±	0.24	0	±	0	1	±	0	1	±	0

## Sheet: ASCA_Functional 
ASCA-Functional
In all tables results are provided as average and limits of the confidence interval at 95% of the selection, computed from 50 independent simulation runs.
False positives (FP), false negatives (FN), sensitivity (SENSIT) and specificity (SPECIF) are reported.
Simulation study A
Results of simulated datasets for different proportions of co-expression in functional categories and a mixed class size.
%Changing genes	SELECTION			FP			FN			SENSIT			SPECIF
20	0.48	±	0.330926	0.06	±	0.0678823	24.58	±	0.31537	0.02	±	0.0127279	1	±	0
30	2.86	±	0.571342	0.06	±	0.0678823	22.2	±	0.560029	0.11	±	0.0226274	1	±	0
40	9	±	0.746705	0.12	±	0.108894	16.12	±	0.749533	0.36	±	0.0296985	1	±	0
50	16.64	±	0.472347	0.18	±	0.124451	8.54	±	0.44972	0.66	±	0.0183848	1	±	0
60	25.26	±	0.138593	0.26	±	0.138593	0	±	0	1	±	0	1	±	0
70	25.5	±	0.183848	0.5	±	0.183848	0	±	0	1	±	0	1	±	0.00141421
80	25.6	±	0.257387	0.6	±	0.257387	0	±	0	1	±	0	1	±	0.00141421
Simulation study B
Results of simulated datasets with 70% of coexpression for different sizes of functional category.
#Genes in eah category	SELECTION			FP			FN			SENSIT			SPECIF
5	25.16	±	0.132936	0.16	±	0.132936	0	±	0	1	±	0	1	±	0
10	25.24	±	0.123037	0.24	±	0.123037	0	±	0	1	±	0	1	±	0
50	25.68	±	0.289914	0.68	±	0.289914	0	±	0	1	±	0	1	±	0.00141421
100	25.58	±	0.223446	0.58	±	0.223446	0	±	0	1	±	0	1	±	0.00141421
Results of simulated datasets with 50% of coexpression for different sizes of functional category.
#Genes in eah category	SELECTION			FP			FN			SENSIT			SPECIF
5	0.3	±	0.131522	0	±	0	24.7	±	0.131522	0.01	±	0.00565685	1	±	0
10	0.7	±	0.25173	0	±	0	24.3	±	0.25173	0.03	±	0.00989949	1	±	0
50	1.52	±	0.480833	0	±	0	23.48	±	0.480833	0.06	±	0.019799	1	±	0
100	1.66	±	0.428507	0	±	0	23.34	±	0.428507	0.07	±	0.0169706	1	±	0
Results of simulated datasets with 30% of coexpression for different sizes of functional category.
#Genes in eah category	SELECTION			FP			FN			SENSIT			SPECIF
5	0.5	±	0.271529	0	±	0	24.5	±	0.271529	0.02	±	0.0113137	1	±	0
10	0.64	±	0.248902	0	±	0	24.36	±	0.248902	0.03	±	0.00989949	1	±	0
50	1.46	±	0.35921	0	±	0	23.54	±	0.35921	0.06	±	0.0141421	1	±	0
100	1.38	±	0.376181	0	±	0	23.62	±	0.376181	0.06	±	0.0155563	1	±	0
