# Supplementary material for: Functional assessment of time course microarray data
Source: BMC Bioinformatics. 2009 Jun 16;10(Suppl 6):S9. doi: 10.1186/1471-2105-10-S6-S9 (PMC2697656; doi:10.1186/1471-2105-10-S6-S9)
Supplement: Additional file 2 — Gene Ontology term selection by the three proposed methods on three experimental datasets. [file 1471-2105-10-S6-S9-S2.xls]

## Sheet: Summary
A) Toxicogenomics study
			SELECTIONS
GO category	Original Annotation	Non redundant Annotations	maSigFun	PCA-maSigFun	ASCA-Functional	STEM	Pair-wise
BP	1828	967	7	33	15
MF	992	534	8	15	20
CC	398	243	0	10	8
		total	15	58	43	0	49
B) Potato Stress study
			SELECTIONS
GO category	Original Annotation	Non redundant Annotations	maSigFun	PCA-maSigFun	ASCA-Functional	STEM	Pair-wise
BP	2444	780	23	258	116
MF	943	431	21	141	29
CC	369	203	14	48	46
		total	58	447	191	0	46
C) Arabidopsis IAA study
			SELECTIONS
GO category	Original Annotation	Non redundant Annotations	maSigFun	PCA-maSigFun	ASCA-Functional	STEM	Pair-wise
BP	2640	1120	3	60	201
MF	1769	694	8	24	45
CC	499	260	0	8	61
		total	11	92	307	46	284

## Sheet: Toxicogenomics
Toxicogenomics dataset
1. maSigFun			2. PCA-maSigFun			3. ASCA-Functional
	BP: 7 categories			BP: 33 categories			BP: 15 categories
GO:0006788	heme oxidation		GO:0006412_1	translation		GO:0001523	retinoid metabolic process
GO:0007569	cell aging		GO:0006631_1	fatty acid metabolic process		GO:0006635	fatty acid beta-oxidation
GO:0008635	caspase activation via cytochrome c		GO:0032787_1	monocarboxylic acid metabolic process		GO:0009062	fatty acid catabolic process
GO:0015669	gas transport		GO:0030003_1	cation homeostasis		GO:0009064	glutamine family amino acid metabolic process
GO:0043101	purine salvage		GO:0008285_1	negative regulation of cell proliferation		GO:0009084	glutamine family amino acid biosynthetic process
GO:0043174	nucleoside salvage		GO:0006606_1	protein import into nucleus		GO:0019395	fatty acid oxidation
GO:0046128	purine ribonucleoside metabolic process		GO:0006875_1	metal ion homeostasis		GO:0006631	fatty acid metabolic process
			GO:0006873_1	cell ion homeostasis		GO:0032787	monocarboxylic acid metabolic process
	MF: 8 categories		GO:0055080_1	cation homeostasis		GO:0006091	generation of precursor metabolites and energy
GO:0004392	heme oxygenase (decyclizing) activity		GO:0019395_1	fatty acid oxidation		GO:0006118	electron transport
GO:0004467	long-chain-fatty-acid-CoA ligase activity		GO:0000226_1	microtubule cytoskeleton organization and biogenesis		GO:0006629	lipid metabolic process
GO:0008199	ferric iron binding		GO:0055065_1	metal ion homeostasis		GO:0019752	carboxylic acid metabolic process
GO:0008243	plasminogen activator activity		GO:0002526_1	acute inflammatory response		GO:0044255	cellular lipid metabolic process
GO:0015125	bile acid transporter activity		GO:0006805_1	xenobiotic metabolic process		GO:0006879	cellular iron ion homeostasis
GO:0016713	oxidoreductase activity		GO:0006953_1	acute-phase response		GO:0055072	iron ion homeostasis
GO:0019841	retinol binding		GO:0009063_1	amino acid catabolic process
GO:0019843	rRNA binding		GO:0007018_1	microtubule-based movement			MF: 20 categories
			GO:0044242_1	cellular lipid catabolic process		GO:0008146	sulfotransferase activity
			GO:0007265_1	Ras protein signal transduction		GO:0003985	acetyl-CoA C-acetyltransferase activity
			GO:0006635_1	fatty acid beta-oxidation		GO:0005501	retinoid binding
			GO:0009062_1	fatty acid catabolic process		GO:0015125	bile acid transporter activity
			GO:0046916_1	transition metal ion homeostasis		GO:0016918	retinal binding
			GO:0006479_1	protein amino acid methylation		GO:0019841	retinol binding
			GO:0007157_1	heterophilic cell adhesion		GO:0003995	acyl-CoA dehydrogenase activity
			GO:0043414_1	biopolymer methylation		GO:0004467	long-chain-fatty-acid-CoA ligase activity
			GO:0006414_1	translational elongation		GO:0016627	oxidoreductase activity, acting on the CH-CH group of donors
			GO:0006525_1	arginine metabolic process		GO:0016712	oxidoreductase activity, acting on paired donors, with incorporation or reduction of molecular oxygen, reduced flavin or flavoprotein as one donor, and incorporation of one atom of oxygen
			GO:0000096_1	sulfur amino acid metabolic process		GO:0050381	unspecific monooxygenase activity
			GO:0055076_1	transition metal ion homeostasis		GO:0004497	monooxygenase activity
			GO:0051235_1	maintenance of localization		GO:0005328	neurotransmitter:sodium symporter activity
			GO:0009636_1	response to toxin		GO:0015370	solute:sodium symporter activity
			GO:0019439_1	aromatic compound catabolic process		GO:0016229	steroid dehydrogenase activity
			GO:0007263_1	nitric oxide mediated signal transduction		GO:0003824	catalytic activity
						GO:0016491	oxidoreductase activity
				MF: 15 categories		GO:0003735	structural constituent of ribosome
			GO:0003735_1	structural constituent of ribosome		GO:0019843	rRNA binding
			GO:0004866_1	endopeptidase inhibitor activity		GO:0008199	ferric iron binding
			GO:0004497_1	monooxygenase activity
			GO:0016705_1	oxidoreductase activity, acting on paired donors, with incorporation or reduction of molecular oxygen
			GO:0005506_1	iron ion binding			CC: 8 categories
			GO:0008238_1	exopeptidase activity		GO:0005792	microsome
			GO:0004867_1	serine-type endopeptidase inhibitor activity		GO:0042598	vesicular fraction
			GO:0005507_1	copper ion binding		GO:0005624	membrane fraction
			GO:0004177_1	aminopeptidase activity		GO:0005730	nucleolus
			GO:0019900_1	kinase binding		GO:0005840	ribosome
			GO:0008757_1	S-adenosylmethionine-dependent methyltransferase activity		GO:0015934	large ribosomal subunit
			GO:0016860_1	intramolecular oxidoreductase activity		GO:0030529	ribonucleoprotein complex
			GO:0005184_1	neuropeptide hormone activity		GO:0033279	ribosomal subunit
			GO:0004301_1	epoxide hydrolase activity
			GO:0016713_1	oxidoreductase activity, acting on paired donors, with incorporation or reduction of molecular oxygen, reduced iron-sulfur protein as one donor, and incorporation of one atom of oxygen
				CC: 10 categories
			GO:0042598_1	vesicular fraction
			GO:0005840_1	ribosome
			GO:0005792_1	microsome
			GO:0005764_1	lysosome
			GO:0005777_1	peroxisome
			GO:0015934_1	large ribosomal subunit
			GO:0033279_1	ribosomal subunit
			GO:0016282_1	eukaryotic 43S preinitiation complex
			GO:0005941_1	unlocalized protein complex
			GO:0015935_1	small ribosomal subunit

## Sheet: Potato
NSF potato stress dataset
1. maSigFun			2. PCA-maSigFun			3. ASCA-Functional
	BP: 23 categories			BP: 258 categories			BP: 116 categories
GO:0000304	response to singlet oxygen		GO:0044267_1	cellular protein metabolic process		GO:0018298	protein-chromophore linkage
GO:0001666	response to hypoxia		GO:0045449_1	regulation of transcription		GO:0006000	fructose metabolic process
GO:0005985	sucrose metabolic process		GO:0006950_1	response to stress		GO:0009765	photosynthesis, light harvesting
GO:0006000	fructose metabolic process		GO:0006412_1	translation		GO:0009773	photosynthetic electron transport in photosystem I
GO:0006527	arginine catabolic process		GO:0044249_1	cellular biosynthetic process		GO:0006779	porphyrin biosynthetic process
GO:0006546	glycine catabolic process		GO:0006139_1	nucleobase, nucleoside, nucleotide and nucleic acid metabolic process		GO:0006801	superoxide metabolic process
GO:0006597	spermine biosynthetic process		GO:0006350_1	transcription		GO:0009306	protein secretion
GO:0006855	multidrug transport		GO:0006355_1	regulation of transcription, DNA-dependent		GO:0009767	photosynthetic electron transport
GO:0008295	spermidine biosynthetic process		GO:0006468_1	protein amino acid phosphorylation		GO:0015976	carbon utilization
GO:0009094	L-phenylalanine biosynthetic process		GO:0043283_1	biopolymer metabolic process		GO:0015979	photosynthesis
GO:0009556	microsporogenesis		GO:0043687_1	post-translational protein modification		GO:0015995	chlorophyll biosynthetic process
GO:0009749	development		GO:0019219_1	regulation of nucleobase, nucleoside, nucleotide and nucleic acid metabolic process		GO:0019253	reductive pentose-phosphate cycle
GO:0009765	photosynthesis, light harvesting		GO:0006118_1	electron transport		GO:0019684	photosynthesis, light reaction
GO:0009862	systemic acquired resistance, salicylic acid mediated signaling pathway		GO:0042221_1	response to chemical stimulus		GO:0019685	photosynthesis, dark reaction
GO:0010102	lateral root morphogenesis		GO:0009059_1	macromolecule biosynthetic process		GO:0000105	histidine biosynthetic process
GO:0010265	SCF complex assembly		GO:0050794_1	regulation of cellular process		GO:0006396	RNA processing
GO:0015976	carbon utilization		GO:0006508_1	proteolysis		GO:0006695	cholesterol biosynthetic process
GO:0015995	chlorophyll biosynthetic process		GO:0006464_1	protein modification process		GO:0006778	porphyrin metabolic process
GO:0016132	brassinosteroid biosynthetic process		GO:0006351_1	transcription, DNA-dependent		GO:0007018	microtubule-based movement
GO:0019253	reductive pentose-phosphate cycle		GO:0016070_1	RNA metabolic process		GO:0009059	macromolecule biosynthetic process
GO:0019685	photosynthesis, dark reaction		GO:0006952_1	defense response		GO:0009082	branched chain family amino acid biosynthetic process
GO:0042545	cell wall modification		GO:0050789_1	regulation of biological process		GO:0009853	photorespiration
GO:0048574	long-day photoperiodism, flowering		GO:0051252_1	regulation of RNA metabolic process		GO:0015994	chlorophyll metabolic process
			GO:0031323_1	regulation of cellular metabolic process		GO:0042440	pigment metabolic process
	MF: 21 categories		GO:0007165_1	signal transduction		GO:0046148	pigment biosynthetic process
GO:0000293	ferric-chelate reductase activity		GO:0009628_1	response to abiotic stimulus		GO:0046483	heterocycle metabolic process
GO:0004013	adenosylhomocysteinase activity		GO:0005975_1	carbohydrate metabolic process		GO:0051188	cofactor biosynthetic process
GO:0004014	adenosylmethionine decarboxylase activity		GO:0009719_1	response to endogenous stimulus		GO:0006118	electron transport
GO:0004161	dimethylallyltranstransferase activity		GO:0009725_1	response to hormone stimulus		GO:0006259	DNA metabolic process
GO:0004165	dodecenoyl-CoA delta-isomerase activity		GO:0043412_1	biopolymer modification		GO:0006412	translation
GO:0004298	threonine endopeptidase activity		GO:0019222_1	regulation of metabolic process		GO:0006457	protein folding
GO:0004300	enoyl-CoA hydratase activity		GO:0007242_1	intracellular signaling cascade		GO:0006519	amino acid and derivative metabolic process
GO:0004455	ketol-acid reductoisomerase activity		GO:0007154_1	cell communication		GO:0006725	aromatic compound metabolic process
GO:0004634	phosphopyruvate hydratase activity		GO:0009416_1	response to light stimulus		GO:0006950	response to stress
GO:0008138	protein tyrosine/serine/threonine phosphatase activity		GO:0009607_1	response to biotic stimulus		GO:0006952	defense response
GO:0008692	3-hydroxybutyryl-CoA epimerase activity		GO:0019752_1	carboxylic acid metabolic process		GO:0006955	immune response
GO:0016157	sucrose synthase activity		GO:0006511_1	ubiquitin-dependent protein catabolic process		GO:0007154	cell communication
GO:0016168	chlorophyll binding		GO:0006457_1	protein folding		GO:0007165	signal transduction
GO:0016207	4-coumarate-CoA ligase activity		GO:0048608_1	reproductive structure development		GO:0007242	intracellular signaling cascade
GO:0016308	1-phosphatidylinositol-4-phosphate 5-kinase activity		GO:0006520_1	amino acid metabolic process		GO:0009056	catabolic process
GO:0016621	cinnamoyl-CoA reductase activity		GO:0044248_1	cellular catabolic process		GO:0009057	macromolecule catabolic process
GO:0018812	3-hydroxyacyl-CoA dehydratase activity		GO:0009414_1	response to water deprivation		GO:0009058	biosynthetic process
GO:0030604	1-deoxy-D-xylulose-5-phosphate reductoisomerase activity		GO:0006519_1	amino acid and derivative metabolic process		GO:0009414	response to water deprivation
GO:0042132	fructose-bisphosphatase activity		GO:0009651_1	response to salt stress		GO:0009415	response to water
GO:0045330	aspartyl esterase activity		GO:0009266_1	response to temperature stimulus		GO:0009607	response to biotic stimulus
GO:0047100	glyceraldehyde-3-phosphate dehydrogenase (NADP+) (phosphorylating) activity		GO:0009409_1	response to cold		GO:0009719	response to endogenous stimulus
			GO:0009314_1	response to radiation		GO:0009725	response to hormone stimulus
	CC: 14 categories		GO:0009737_1	response to abscisic acid stimulus		GO:0009755	hormone-mediated signaling
GO:0000015	phosphopyruvate hydratase complex		GO:0006970_1	response to osmotic stress		GO:0009987	cellular process
GO:0000311	plastid large ribosomal subunit		GO:0009308_1	amine metabolic process		GO:0019438	aromatic compound biosynthetic process
GO:0000502	proteasome complex		GO:0009056_1	catabolic process		GO:0019538	protein metabolic process
GO:0005788	endoplasmic reticulum lumen		GO:0044255_1	cellular lipid metabolic process		GO:0030163	protein catabolic process
GO:0005838	proteasome regulatory particle		GO:0048316_1	seed development		GO:0042221	response to chemical stimulus
GO:0005839	proteasome core complex		GO:0006807_1	nitrogen compound metabolic process		GO:0043170	macromolecule metabolic process
GO:0005853	eukaryotic translation elongation factor 1 complex		GO:0006281_1	DNA repair		GO:0043285	biopolymer catabolic process
GO:0008541	proteasome regulatory particle, lid subcomplex		GO:0009755_1	hormone-mediated signaling		GO:0043648	dicarboxylic acid metabolic process
GO:0009521	photosystem		GO:0008652_1	amino acid biosynthetic process		GO:0044248	cellular catabolic process
GO:0009522	photosystem I		GO:0044262_1	cellular carbohydrate metabolic process		GO:0044249	cellular biosynthetic process
GO:0009523	photosystem II		GO:0006725_1	aromatic compound metabolic process		GO:0044260	cellular macromolecule metabolic process
GO:0009533	chloroplast stromal thylakoid		GO:0007264_1	small GTPase mediated signal transduction		GO:0044267	cellular protein metabolic process
GO:0009538	photosystem I reaction center		GO:0019748_1	secondary metabolic process		GO:0050896	response to stimulus
GO:0030095	chloroplast photosystem II		GO:0009415_1	response to water		GO:0051707	response to other organism
			GO:0048366_1	leaf development		GO:0000302	response to reactive oxygen species
			GO:0009611_1	response to wounding		GO:0002376	immune system process
			GO:0009605_1	response to external stimulus		GO:0006163	purine nucleotide metabolic process
			GO:0007169_1	transmembrane receptor protein tyrosine kinase signaling pathway		GO:0006164	purine nucleotide biosynthetic process
			GO:0006605_1	protein targeting		GO:0006397	mRNA processing
			GO:0006974_1	response to DNA damage stimulus		GO:0006575	amino acid derivative metabolic process
			GO:0009309_1	amine biosynthetic process		GO:0006576	biogenic amine metabolic process
			GO:0019438_1	aromatic compound biosynthetic process		GO:0006800	oxygen and reactive oxygen species metabolic process
			GO:0007047_1	cell wall organization and biogenesis		GO:0006970	response to osmotic stress
			GO:0044265_1	cellular macromolecule catabolic process		GO:0006996	organelle organization and biogenesis
			GO:0015672_1	monovalent inorganic cation transport		GO:0009063	amino acid catabolic process
			GO:0009408_1	response to heat		GO:0009064	glutamine family amino acid metabolic process
			GO:0006470_1	protein amino acid dephosphorylation		GO:0009141	nucleoside triphosphate metabolic process
			GO:0009653_1	anatomical structure morphogenesis		GO:0009150	purine ribonucleotide metabolic process
			GO:0006260_1	DNA replication		GO:0009152	purine ribonucleotide biosynthetic process
			GO:0045045_1	secretory pathway		GO:0009199	ribonucleoside triphosphate metabolic process
			GO:0006869_1	lipid transport		GO:0009259	ribonucleotide metabolic process
			GO:0043284_1	biopolymer biosynthetic process		GO:0009260	ribonucleotide biosynthetic process
			GO:0048364_1	root development		GO:0009308	amine metabolic process
			GO:0042398_1	amino acid derivative biosynthetic process		GO:0009309	amine biosynthetic process
			GO:0044264_1	cellular polysaccharide metabolic process		GO:0009310	amine catabolic process
			GO:0000160_1	two-component signal transduction system (phosphorelay)		GO:0009409	response to cold
			GO:0048367_1	shoot development		GO:0009611	response to wounding
			GO:0051188_1	cofactor biosynthetic process		GO:0009617	response to bacterium
			GO:0006575_1	amino acid derivative metabolic process		GO:0009628	response to abiotic stimulus
			GO:0009735_1	response to cytokinin stimulus		GO:0009636	response to toxin
			GO:0009073_1	aromatic amino acid family biosynthetic process		GO:0009651	response to salt stress
			GO:0048827_1	phyllome development		GO:0009698	phenylpropanoid metabolic process
			GO:0009699_1	phenylpropanoid biosynthetic process		GO:0009699	phenylpropanoid biosynthetic process
			GO:0006066_1	alcohol metabolic process		GO:0009734	auxin mediated signaling pathway
			GO:0009057_1	macromolecule catabolic process		GO:0009737	response to abscisic acid stimulus
			GO:0042542_1	response to hydrogen peroxide		GO:0009751	response to salicylic acid stimulus
			GO:0009867_1	jasmonic acid mediated signaling pathway		GO:0009809	lignin biosynthetic process
			GO:0009698_1	phenylpropanoid metabolic process		GO:0009814	defense response, incompatible interaction
			GO:0006486_1	protein amino acid glycosylation		GO:0009863	salicylic acid mediated signaling pathway
			GO:0030163_1	protein catabolic process		GO:0010260	organ senescence
			GO:0009965_1	leaf morphogenesis		GO:0016043	cell organization and biogenesis
			GO:0043285_1	biopolymer catabolic process		GO:0016071	mRNA metabolic process
			GO:0044271_1	nitrogen compound biosynthetic process		GO:0019748	secondary metabolic process
			GO:0008361_1	regulation of cell size		GO:0022613	ribonucleoprotein complex biogenesis and assembly
			GO:0007166_1	cell surface receptor linked signal transduction		GO:0042254	ribosome biogenesis and assembly
			GO:0009108_1	coenzyme biosynthetic process		GO:0042398	amino acid derivative biosynthetic process
			GO:0006732_1	coenzyme metabolic process		GO:0042401	biogenic amine biosynthetic process
			GO:0006418_1	tRNA aminoacylation for protein translation		GO:0042542	response to hydrogen peroxide
			GO:0006839_1	mitochondrial transport		GO:0042742	defense response to bacterium
			GO:0044257_1	cellular protein catabolic process		GO:0043283	biopolymer metabolic process
			GO:0010118_1	stomatal movement		GO:0044270	nitrogen compound catabolic process
			GO:0048518_1	positive regulation of biological process		GO:0045087	innate immune response
			GO:0010119_1	regulation of stomatal movement		GO:0046907	intracellular transport
			GO:0009809_1	lignin biosynthetic process		GO:0051641	cellular localization
			GO:0010016_1	shoot morphogenesis		GO:0051649	establishment of cellular localization
			GO:0009887_1	organ morphogenesis		GO:0051704	multi-organism process
			GO:0009909_1	regulation of flower development									xisom
			GO:0009072_1	aromatic amino acid family metabolic process			MF: 29 categories
			GO:0000302_1	response to reactive oxygen species		GO:0016165	lipoxygenase activity
			GO:0009826_1	unidimensional cell growth		GO:0016168	chlorophyll binding
			GO:0044275_1	cellular carbohydrate catabolic process		GO:0042132	fructose-bisphosphatase activity
			GO:0009738_1	abscisic acid mediated signaling		GO:0004015	adenosylmethionine-8-amino-7-oxononanoate transaminase activity
			GO:0009081_1	branched chain family amino acid metabolic process		GO:0003723	RNA binding
			GO:0006635_1	fatty acid beta-oxidation		GO:0003729	mRNA binding
			GO:0048193_1	Golgi vesicle transport		GO:0003735	structural constituent of ribosome
			GO:0006857_1	oligopeptide transport		GO:0005198	structural molecule activity
			GO:0009850_1	auxin metabolic process		GO:0016779	nucleotidyltransferase activity
			GO:0006800_1	oxygen and reactive oxygen species metabolic process		GO:0016829	lyase activity
			GO:0050790_1	regulation of catalytic activity		GO:0043167	ion binding
			GO:0009117_1	nucleotide metabolic process		GO:0046872	metal ion binding
			GO:0009250_1	glucan biosynthetic process		GO:0048037	cofactor binding
			GO:0010035_1	response to inorganic substance		GO:0050662	coenzyme binding
			GO:0005976_1	polysaccharide metabolic process		GO:0051082	unfolded protein binding
			GO:0042538_1	hyperosmotic salinity response		GO:0000287	magnesium ion binding
			GO:0006099_1	tricarboxylic acid cycle		GO:0003824	catalytic activity
			GO:0009888_1	tissue development		GO:0004197	cysteine-type endopeptidase activity
			GO:0009813_1	flavonoid biosynthetic process		GO:0008234	cysteine-type peptidase activity
			GO:0009644_2	response to high light intensity		GO:0015036	disulfide oxidoreductase activity
			GO:0009561_1	megagametogenesis		GO:0016491	oxidoreductase activity
			GO:0009642_1	response to light intensity		GO:0016614	oxidoreductase activity, acting on CH-OH group of donors
			GO:0042401_1	biogenic amine biosynthetic process		GO:0016616	oxidoreductase activity, acting on the CH-OH group of donors, NAD or NADP as acceptor
			GO:0009269_1	response to desiccation		GO:0016830	carbon-carbon lyase activity
			GO:0000162_1	tryptophan biosynthetic process		GO:0035251	UDP-glucosyltransferase activity
			GO:0046417_1	chorismate metabolic process		GO:0043565	sequence-specific DNA binding
			GO:0006399_1	tRNA metabolic process		GO:0008138	protein tyrosine/serine/threonine phosphatase activity
			GO:0009739_1	response to gibberellin stimulus		GO:0016207	4-coumarate-CoA ligase activity
			GO:0009411_1	response to UV		GO:0016656	monodehydroascorbate reductase (NADH) activity
			GO:0009060_1	aerobic respiration
			GO:0007067_1	mitosis			CC: 46 categories
			GO:0048522_1	positive regulation of cellular process		GO:0009533	chloroplast stromal thylakoid
			GO:0009064_1	glutamine family amino acid metabolic process		GO:0000311	plastid large ribosomal subunit
			GO:0043413_1	biopolymer glycosylation		GO:0009521	photosystem
			GO:0010224_1	response to UV-B		GO:0009522	photosystem I
			GO:0006888_1	ER to Golgi vesicle-mediated transport		GO:0009523	photosystem II
			GO:0009743_1	response to carbohydrate stimulus		GO:0009538	photosystem I reaction center
			GO:0009913_1	epidermal cell differentiation		GO:0009532	plastid stroma
			GO:0006972_1	hyperosmotic response		GO:0009534	thylakoid (sensu Viridiplantae)
			GO:0009664_1	cellulose and pectin-containing cell wall organization and biogenesis		GO:0009535	thylakoid membrane (sensu Viridiplantae)
			GO:0006596_1	polyamine biosynthetic process		GO:0009543	thylakoid lumen (sensu Viridiplantae)
			GO:0043039_1	tRNA aminoacylation		GO:0009570	chloroplast stroma
			GO:0009637_1	response to blue light		GO:0009579	thylakoid
			GO:0043086_1	negative regulation of catalytic activity		GO:0009654	oxygen evolving complex
			GO:0045333_1	cellular respiration		GO:0009706	chloroplast inner membrane
			GO:0006032_1	chitin catabolic process		GO:0030095	photosystem II (sensu Viridiplantae)
			GO:0016998_1	cell wall catabolic process		GO:0031976	plastid thylakoid
			GO:0006366_1	transcription from RNA polymerase II promoter		GO:0042651	thylakoid membrane
			GO:0006261_1	DNA-dependent DNA replication		GO:0044434	chloroplast part
			GO:0008202_1	steroid metabolic process		GO:0044435	plastid part
			GO:0009062_1	fatty acid catabolic process		GO:0044436	thylakoid part
			GO:0009812_1	flavonoid metabolic process		GO:0005788	endoplasmic reticulum lumen
			GO:0008295_1	spermidine biosynthetic process		GO:0005840	ribosome
			GO:0009926_1	auxin polar transport		GO:0009507	chloroplast
			GO:0006563_1	L-serine metabolic process		GO:0009536	plastid
			GO:0006865_1	amino acid transport		GO:0009840	chloroplastic endopeptidase Clp complex
			GO:0044247_1	cellular polysaccharide catabolic process		GO:0005622	intracellular
			GO:0017038_1	protein import		GO:0005737	cytoplasm
			GO:0010038_1	response to metal ion		GO:0005886	plasma membrane
			GO:0009069_1	serine family amino acid metabolic process		GO:0015934	large ribosomal subunit
			GO:0009832_1	cellulose and pectin-containing cell wall biogenesis		GO:0015935	small ribosomal subunit
			GO:0006012_1	galactose metabolic process		GO:0022626	cytosolic ribosome
			GO:0006084_1	acetyl-CoA metabolic process		GO:0030529	ribonucleoprotein complex
			GO:0006694_1	steroid biosynthetic process		GO:0033279	ribosomal subunit
			GO:0009063_1	amino acid catabolic process		GO:0043226	organelle
			GO:0009911_1	positive regulation of flower development		GO:0043227	membrane-bound organelle
			GO:0009070_1	serine family amino acid biosynthetic process		GO:0043229	intracellular organelle
			GO:0009100_1	glycoprotein metabolic process		GO:0043231	intracellular membrane-bound organelle
			GO:0009615_1	response to virus		GO:0043232	intracellular non-membrane-bound organelle
			GO:0042545_1	cell wall modification		GO:0044422	organelle part
			GO:0009066_1	aspartate family amino acid metabolic process		GO:0044424	intracellular part
			GO:0006576_1	biogenic amine metabolic process		GO:0044444	cytoplasmic part
			GO:0044242_1	cellular lipid catabolic process		GO:0044446	intracellular organelle part
			GO:0000375_1	RNA splicing, via transesterification reactions		GO:0032991	macromolecule complex
			GO:0046942_1	carboxylic acid transport		GO:0043234	protein complex
			GO:0006623_1	protein targeting to vacuole		GO:0044428	nuclear part
			GO:0006814_1	sodium ion transport		GO:0044445	cytosolic part
			GO:0048438_1	floral whorl development
			GO:0010026_1	trichome differentiation
			GO:0031325_1	positive regulation of cellular metabolic process
			GO:0009746_1	response to hexose stimulus
			GO:0015980_1	energy derivation by oxidation of organic compounds
			GO:0006595_1	polyamine metabolic process
			GO:0045036_1	protein targeting to chloroplast
			GO:0010382_1	cell wall metabolic process
			GO:0010015_1	root morphogenesis
			GO:0046777_1	protein amino acid autophosphorylation
			GO:0010255_1	glucose mediated signaling
			GO:0000272_1	polysaccharide catabolic process
			GO:0000271_1	polysaccharide biosynthetic process
			GO:0046395_1	carboxylic acid catabolic process
			GO:0019344_1	cysteine biosynthetic process
			GO:0015996_1	chlorophyll catabolic process
			GO:0009225_1	nucleotide-sugar metabolic process
			GO:0015837_1	amine transport
			GO:0006614_1	SRP-dependent cotranslational protein targeting to membrane
			GO:0019319_1	hexose biosynthetic process
			GO:0051187_1	cofactor catabolic process
			GO:0008216_1	spermidine metabolic process
			GO:0009109_1	coenzyme catabolic process
			GO:0031667_1	response to nutrient levels
			GO:0048510_1	regulation of timing of transition from vegetative to reproductive phase
			GO:0006097_1	glyoxylate cycle
			GO:0009631_1	cold acclimation
			GO:0005992_1	trehalose biosynthetic process
			GO:0042023_1	DNA endoreduplication
			GO:0042546_1	cell wall biogenesis
			GO:0009310_1	amine catabolic process
			GO:0009933_1	meristem organization
			GO:0006536_1	glutamate metabolic process
			GO:0009084_1	glutamine family amino acid biosynthetic process
			GO:0008544_1	epidermis development
			GO:0048527_1	lateral root development
			GO:0005984_1	disaccharide metabolic process
			GO:0045426_1	quinone cofactor biosynthetic process
			GO:0006081_1	aldehyde metabolic process
			GO:0048441_1	petal development
			GO:0044270_1	nitrogen compound catabolic process
			GO:0010053_1	root epidermal cell differentiation
			GO:0006525_1	arginine metabolic process
			GO:0005985_1	sucrose metabolic process
			GO:0048443_1	stamen development
			GO:0006534_1	cysteine metabolic process
			GO:0009051_1	pentose-phosphate shunt, oxidative branch
			GO:0010268_1	brassinosteroid homeostasis
			GO:0006415_1	translational termination
			GO:0000304_1	response to singlet oxygen
			GO:0009749_1	response to glucose stimulus
			GO:0046351_1	disaccharide biosynthetic process
			GO:0009991_1	response to extracellular stimulus
			GO:0006044_1	N-acetylglucosamine metabolic process
			GO:0048729_1	tissue morphogenesis
			GO:0006527_1	arginine catabolic process
			GO:0043624_1	cellular protein complex disassembly
			GO:0051716_1	cellular response to stimulus
			GO:0006897_1	endocytosis
			GO:0043085_1	positive regulation of catalytic activity
			GO:0010189_1	vitamin E biosynthetic process
			GO:0006855_1	multidrug transport
			GO:0009722_1	detection of cytokinin stimulus
			GO:0006744_1	ubiquinone biosynthetic process
			GO:0000719_1	photoreactive repair
				MF: 141 categories
			GO:0003676_1	nucleic acid binding
			GO:0005524_1	ATP binding
			GO:0003677_1	DNA binding
			GO:0032559_1	adenyl ribonucleotide binding
			GO:0008270_1	zinc ion binding
			GO:0016301_1	kinase activity
			GO:0030528_1	transcription regulator activity
			GO:0004672_1	protein kinase activity
			GO:0003723_1	RNA binding
			GO:0003700_1	transcription factor activity
			GO:0005506_1	iron ion binding
			GO:0004674_1	protein serine/threonine kinase activity
			GO:0005525_1	GTP binding
			GO:0005509_1	calcium ion binding
			GO:0050662_1	coenzyme binding
			GO:0048037_1	cofactor binding
			GO:0017111_1	nucleoside-triphosphatase activity
			GO:0008233_1	peptidase activity
			GO:0000287_1	magnesium ion binding
			GO:0043565_1	sequence-specific DNA binding
			GO:0016788_1	hydrolase activity, acting on ester bonds
			GO:0016462_1	pyrophosphatase activity
			GO:0004553_1	hydrolase activity, hydrolyzing O-glycosyl compounds
			GO:0015078_1	hydrogen ion transmembrane transporter activity
			GO:0016758_1	transferase activity, transferring hexosyl groups
			GO:0004497_1	monooxygenase activity
			GO:0009055_1	electron carrier activity
			GO:0004175_1	endopeptidase activity
			GO:0016616_1	oxidoreductase activity, acting on the CH-OH group of donors, NAD or NADP as acceptor
			GO:0030170_1	pyridoxal phosphate binding
			GO:0016791_1	phosphoric monoester hydrolase activity
			GO:0008415_1	acyltransferase activity
			GO:0016798_1	hydrolase activity, acting on glycosyl bonds
			GO:0005516_1	calmodulin binding
			GO:0050660_1	FAD binding
			GO:0016818_1	hydrolase activity, acting on acid anhydrides, in phosphorus-containing anhydrides
			GO:0016887_1	ATPase activity
			GO:0046983_1	protein dimerization activity
			GO:0042802_1	identical protein binding
			GO:0008194_1	UDP-glycosyltransferase activity
			GO:0015077_1	monovalent inorganic cation transmembrane transporter activity
			GO:0004722_1	protein serine/threonine phosphatase activity
			GO:0042578_1	phosphoric ester hydrolase activity
			GO:0016705_1	oxidoreductase activity, acting on paired donors, with incorporation or reduction of molecular oxygen
			GO:0008324_1	cation transmembrane transporter activity
			GO:0016614_1	oxidoreductase activity, acting on CH-OH group of donors
			GO:0004721_1	phosphoprotein phosphatase activity
			GO:0016747_1	transferase activity, transferring groups other than amino-acyl groups
			GO:0019843_1	rRNA binding
			GO:0016746_1	transferase activity, transferring acyl groups
			GO:0008289_1	lipid binding
			GO:0016835_1	carbon-oxygen lyase activity
			GO:0016563_1	transcription activator activity
			GO:0016874_1	ligase activity
			GO:0016836_1	hydro-lyase activity
			GO:0042623_1	ATPase activity, coupled
			GO:0016879_1	ligase activity, forming carbon-nitrogen bonds
			GO:0016831_1	carboxy-lyase activity
			GO:0022804_1	active transmembrane transporter activity
			GO:0004812_1	aminoacyl-tRNA ligase activity
			GO:0015405_1	P-P-bond-hydrolysis-driven transmembrane transporter activity
			GO:0015036_1	disulfide oxidoreductase activity
			GO:0004252_1	serine-type endopeptidase activity
			GO:0005351_1	sugar:hydrogen symporter activity
			GO:0004518_1	nuclease activity
			GO:0004190_1	aspartic-type endopeptidase activity
			GO:0016830_1	carbon-carbon lyase activity
			GO:0016620_1	oxidoreductase activity, acting on the aldehyde or oxo group of donors, NAD or NADP as acceptor
			GO:0016627_1	oxidoreductase activity, acting on the CH-CH group of donors
			GO:0008757_1	S-adenosylmethionine-dependent methyltransferase activity
			GO:0042626_1	ATPase activity, coupled to transmembrane movement of substances
			GO:0008134_1	transcription factor binding
			GO:0004197_1	cysteine-type endopeptidase activity
			GO:0008234_1	cysteine-type peptidase activity
			GO:0016903_1	oxidoreductase activity, acting on the aldehyde or oxo group of donors
			GO:0035251_1	UDP-glucosyltransferase activity
			GO:0015291_1	secondary active transmembrane transporter activity
			GO:0004519_1	endonuclease activity
			GO:0016876_1	ligase activity, forming aminoacyl-tRNA and related compounds
			GO:0015144_1	carbohydrate transmembrane transporter activity
			GO:0016709_1	oxidoreductase activity, acting on paired donors, with incorporation or reduction of molecular oxygen, NADH or NADPH as one donor, and incorporation of one atom of oxygen
			GO:0051119_1	sugar transmembrane transporter activity
			GO:0015297_1	antiporter activity
			GO:0016298_1	lipase activity
			GO:0004289_1	subtilase activity
			GO:0004194_1	pepsin A activity
			GO:0046527_1	glucosyltransferase activity
			GO:0016655_1	oxidoreductase activity, acting on NADH or NADPH, quinone or similar compound as acceptor
			GO:0004568_1	chitinase activity
			GO:0008137_1	NADH dehydrogenase (ubiquinone) activity
			GO:0004365_1	glyceraldehyde-3-phosphate dehydrogenase (phosphorylating) activity
			GO:0008943_1	glyceraldehyde-3-phosphate dehydrogenase activity
			GO:0016651_1	oxidoreductase activity, acting on NADH or NADPH
			GO:0016857_1	racemase and epimerase activity, acting on carbohydrates and derivatives
			GO:0051537_1	2 iron, 2 sulfur cluster binding
			GO:0015294_1	solute:cation symporter activity
			GO:0016854_1	racemase and epimerase activity
			GO:0022838_1	substrate specific channel activity
			GO:0005275_1	amine transmembrane transporter activity
			GO:0005199_1	structural constituent of cell wall
			GO:0004427_1	inorganic diphosphatase activity
			GO:0004300_1	enoyl-CoA hydratase activity
			GO:0015293_1	symporter activity
			GO:0016410_1	N-acyltransferase activity
			GO:0005216_1	ion channel activity
			GO:0016878_1	acid-thiol ligase activity
			GO:0004680_1	casein kinase activity
			GO:0015300_1	solute:solute antiporter activity
			GO:0016405_1	CoA-ligase activity
			GO:0016621_1	cinnamoyl-CoA reductase activity
			GO:0015925_1	galactosidase activity
			GO:0000036_1	acyl carrier activity
			GO:0008171_1	O-methyltransferase activity
			GO:0016157_1	sucrose synthase activity
			GO:0047066_1	phospholipid-hydroperoxide glutathione peroxidase activity
			GO:0016688_1	L-ascorbate peroxidase activity
			GO:0004564_1	beta-fructofuranosidase activity
			GO:0042624_1	ATPase activity, uncoupled
			GO:0004462_1	lactoylglutathione lyase activity
			GO:0004084_1	branched-chain-amino-acid transaminase activity
			GO:0004682_1	protein kinase CK2 activity
			GO:0004743_1	pyruvate kinase activity
			GO:0004602_1	glutathione peroxidase activity
			GO:0008312_1	7S RNA binding
			GO:0016671_1	oxidoreductase activity, acting on sulfur group of donors, disulfide as acceptor
			GO:0016863_1	intramolecular oxidoreductase activity, transposing C=C bonds
			GO:0016877_1	ligase activity, forming carbon-sulfur bonds
			GO:0004620_1	phospholipase activity
			GO:0016646_1	oxidoreductase activity, acting on the CH-NH group of donors, NAD or NADP as acceptor
			GO:0000293_1	ferric-chelate reductase activity
			GO:0004108_1	citrate (Si)-synthase activity
			GO:0004557_1	alpha-galactosidase activity
			GO:0001509_1	legumain activity
			GO:0004029_1	aldehyde dehydrogenase (NAD) activity
			GO:0016207_1	4-coumarate-CoA ligase activity
			GO:0031177_1	phosphopantetheine binding
			GO:0003989_1	acetyl-CoA carboxylase activity
			GO:0018812_1	3-hydroxyacyl-CoA dehydratase activity
			GO:0004165_1	dodecenoyl-CoA delta-isomerase activity
			GO:0016308_1	1-phosphatidylinositol-4-phosphate 5-kinase activity
			GO:0008692_1	3-hydroxybutyryl-CoA epimerase activity
				CC: 48 categories
			GO:0043231_1	intracellular membrane-bound organelle
			GO:0009536_1	plastid
			GO:0005739_1	mitochondrion
			GO:0005634_1	nucleus
			GO:0016023_1	cytoplasmic membrane-bound vesicle
			GO:0031410_1	cytoplasmic vesicle
			GO:0016021_1	integral to membrane
			GO:0005886_1	plasma membrane
			GO:0005794_1	Golgi apparatus
			GO:0005743_1	mitochondrial inner membrane
			GO:0009505_1	cellulose and pectin-containing cell wall
			GO:0019866_1	organelle inner membrane
			GO:0005777_1	peroxisome
			GO:0005856_1	cytoskeleton
			GO:0044431_1	Golgi apparatus part
			GO:0015934_1	large ribosomal subunit
			GO:0005789_1	endoplasmic reticulum membrane
			GO:0042579_1	microbody
			GO:0005774_1	vacuolar membrane
			GO:0008287_1	protein serine/threonine phosphatase complex
			GO:0005624_1	membrane fraction
			GO:0009526_1	plastid envelope
			GO:0005792_1	microsome
			GO:0044437_1	vacuolar part
			GO:0005768_1	endosome
			GO:0000325_1	vacuole, cell cycle independent morphology
			GO:0031969_1	chloroplast membrane
			GO:0009705_1	membrane of vacuole with cell cycle-independent morphology
			GO:0030125_1	clathrin vesicle coat
			GO:0005887_1	integral to plasma membrane
			GO:0009707_1	chloroplast outer membrane
			GO:0031968_1	organelle outer membrane
			GO:0030120_1	vesicle coat
			GO:0030118_1	clathrin coat
			GO:0019867_1	outer membrane
			GO:0030117_1	membrane coat
			GO:0030136_1	clathrin-coated vesicle
			GO:0005795_1	Golgi stack
			GO:0009514_1	glyoxysome
			GO:0030662_1	coated vesicle membrane
			GO:0016585_1	chromatin remodeling complex
			GO:0000323_1	lytic vacuole
			GO:0005802_1	trans-Golgi network
			GO:0030135_1	coated vesicle
			GO:0017119_1	Golgi transport complex
			GO:0035061_2	interchromatin granule
			GO:0048500_1	signal recognition particle
			GO:0005838_1	proteasome regulatory particle

## Sheet: Arabidopsis
Arabidopsis IAA treatment dataset
1. maSigFun			2. PCA-maSigFun			3. ASCA-Functional
	BP: 2 categories			BP: 60 categories			BP: 201 categories
GO:0001676	long-chain fatty acid metabolic process		GO:0006355	regulation of transcription, DNA-dependent		GO:0009646	response to absence of light
GO:0010311	lateral root formation		GO:0051252	regulation of RNA metabolic process		GO:0006098	pentose-phosphate shunt
GO:0019408	dolichol biosynthetic process		GO:0009719	response to endogenous stimulus		GO:0006733	oxidoreduction coenzyme metabolic process
			GO:0009725	response to hormone stimulus		GO:0006739	NADP metabolic process
	MF: 4 categories		GO:0009733	response to auxin stimulus		GO:0006740	NADPH regeneration
GO:0004781	sulfate adenylyltransferase (ATP) activity		GO:0000902	cell morphogenesis		GO:0006766	vitamin metabolic process
GO:0008199	ferric iron binding		GO:0009414	response to water deprivation		GO:0006767	water-soluble vitamin metabolic process
GO:0008825	cyclopropane-fatty-acyl-phospholipid synthase activity		GO:0032989	cellular structure morphogenesis		GO:0006769	nicotinamide metabolic process
GO:0010279	indole-3-acetic acid amido synthetase		GO:0009826	unidimensional cell growth		GO:0006950	response to stress
GO:0010329	auxin efflux transporter activity		GO:0016049	cell growth		GO:0009051	pentose-phosphate shunt, oxidative branch
GO:0016707	gibberellin 3-beta-dioxygenase activity		GO:0006857	oligopeptide transport		GO:0019321	pentose metabolic process
GO:0045544	gibberellin 20-oxidase activity		GO:0008361	regulation of cell size		GO:0019362	pyridine nucleotide metabolic process
GO:0045547	dehydrodolichyl diphosphate synthase activity		GO:0006865	amino acid transport		GO:0050896	response to stimulus
			GO:0015833	peptide transport		GO:0009266	response to temperature stimulus
			GO:0009827	cell wall modification (sensu Magnoliophyta)		GO:0009409	response to cold
			GO:0009926	auxin polar transport		GO:0009628	response to abiotic stimulus
			GO:0009736	cytokinin mediated signaling		GO:0009605	response to external stimulus
			GO:0046942	carboxylic acid transport		GO:0009612	response to mechanical stimulus
			GO:0048507	meristem development		GO:0006412	translation
			GO:0009828	cell wall loosening (sensu Magnoliophyta)		GO:0009267	cellular response to starvation
			GO:0007389	pattern specification process		GO:0009970	cellular response to sulfate starvation
			GO:0009825	multidimensional cell growth		GO:0031667	response to nutrient levels
			GO:0042445	hormone metabolic process		GO:0031669	cellular response to nutrient levels
			GO:0009831	cell wall modification during multidimensional cell growth (sensu Magnoliophyta)		GO:0042594	response to starvation
			GO:0009913	epidermal cell differentiation		GO:0009415	response to water
			GO:0009606	tropism		GO:0044249	cellular biosynthetic process
			GO:0009850	auxin metabolic process		GO:0000041	transition metal ion transport
			GO:0009630	gravitropism		GO:0005996	monosaccharide metabolic process
			GO:0009734	auxin mediated signaling pathway		GO:0006006	glucose metabolic process
			GO:0042547	cell wall modification during multidimensional cell growth		GO:0006007	glucose catabolic process
			GO:0048765	root hair cell differentiation		GO:0006091	generation of precursor metabolites and energy
			GO:0009629	response to gravity		GO:0006790	sulfur metabolic process
			GO:0009638	phototropism		GO:0006828	manganese ion transport
			GO:0010087	vascular tissue development (sensu Tracheophyta)		GO:0009058	biosynthetic process
			GO:0009637	response to blue light		GO:0009059	macromolecule biosynthetic process
			GO:0006417	regulation of translation		GO:0009414	response to water deprivation
			GO:0000103	sulfate assimilation		GO:0009684	indoleacetic acid biosynthetic process
			GO:0010073	meristem maintenance		GO:0009851	auxin biosynthetic process
			GO:0010103	stomatal complex morphogenesis		GO:0009991	response to extracellular stimulus
			GO:0009690	cytokinin metabolic process		GO:0015674	di-, tri-valent inorganic cation transport
			GO:0010053	root epidermal cell differentiation		GO:0015691	cadmium ion transport
			GO:0006949	syncytium formation		GO:0015980	energy derivation by oxidation of organic compounds
			GO:0010252	auxin homeostasis		GO:0019320	hexose catabolic process
			GO:0010054	trichoblast differentiation		GO:0030001	metal ion transport
			GO:0048646	anatomical structure formation		GO:0031668	cellular response to extracellular stimulus
			GO:0048509	regulation of meristem development		GO:0042446	hormone biosynthetic process
			GO:0040008	regulation of growth		GO:0044275	cellular carbohydrate catabolic process
			GO:0006791	sulfur utilization		GO:0046164	alcohol catabolic process
			GO:0015931	nucleobase, nucleoside, nucleotide and nucleic acid transport		GO:0046365	monosaccharide catabolic process
			GO:0010075	regulation of meristem size		GO:0046916	transition metal ion homeostasis
			GO:0002237	response to molecule of bacterial origin		GO:0009056	catabolic process
			GO:0045595	regulation of cell differentiation		GO:0009407	toxin catabolic process
			GO:0010374	stomatal complex development		GO:0009607	response to biotic stimulus
			GO:0021700	developmental maturation		GO:0009631	cold acclimation
			GO:0010311	lateral root formation		GO:0009642	response to light intensity
			GO:0009823	cytokinin catabolic process		GO:0019318	hexose metabolic process
			GO:0048767_2	root hair elongation		GO:0042221	response to chemical stimulus
			GO:0048638	regulation of developmental growth		GO:0042631	cellular response to water deprivation
			GO:0009958	positive gravitropism		GO:0044248	cellular catabolic process
			GO:0010089	xylem histogenesis		GO:0044262	cellular carbohydrate metabolic process
			GO:0042814	monopolar cell growth		GO:0005975	carbohydrate metabolic process
						GO:0006066	alcohol metabolic process
				MF: 43 categories		GO:0006082	organic acid metabolic process
			GO:0003700	transcription factor activity		GO:0006096	glycolysis
			GO:0016791	phosphoric monoester hydrolase activity		GO:0006732	coenzyme metabolic process
			GO:0004722	protein serine/threonine phosphatase activity		GO:0006753	nucleoside phosphate metabolic process
			GO:0042578	phosphoric ester hydrolase activity		GO:0009117	nucleotide metabolic process
			GO:0004721	phosphoprotein phosphatase activity		GO:0009408	response to heat
			GO:0016881	acid-amino acid ligase activity		GO:0009636	response to toxin
			GO:0016879	ligase activity, forming carbon-nitrogen bonds		GO:0016036	cellular response to phosphate starvation
			GO:0016874	ligase activity		GO:0019656	glucose catabolic process to D-lactate and ethanol
			GO:0015171	amino acid transporter activity		GO:0019752	carboxylic acid metabolic process
			GO:0046910	pectinesterase inhibitor activity		GO:0022613	ribonucleoprotein complex biogenesis and assembly
			GO:0046943	carboxylic acid transporter activity		GO:0042128	nitrate assimilation
			GO:0016564	transcriptional repressor activity		GO:0042254	ribosome biogenesis and assembly
			GO:0030570	pectate lyase activity		GO:0042398	amino acid derivative biosynthetic process
			GO:0016671	oxidoreductase activity, acting on sulfur group of donors, disulfide as acceptor		GO:0006119	oxidative phosphorylation
			GO:0015300_2	solute:solute antiporter activity		GO:0006546	glycine catabolic process
			GO:0016847	1-aminocyclopropane-1-carboxylate synthase activity		GO:0006800	oxygen and reactive oxygen species metabolic process
			GO:0009672	auxin:hydrogen symporter activity		GO:0006970	response to osmotic stress
			GO:0004564	beta-fructofuranosidase activity		GO:0006979	response to oxidative stress
			GO:0016840	carbon-nitrogen lyase activity		GO:0009269	response to desiccation
			GO:0019139	cytokinin dehydrogenase activity		GO:0009620	response to fungus
			GO:0005471	ATP:ADP antiporter activity		GO:0009853	photorespiration
			GO:0010279	indole-3-acetic acid amido synthetase		GO:0019748	secondary metabolic process
			GO:0000254	C-4 methylsterol oxidase activity		GO:0042364	water-soluble vitamin biosynthetic process
						GO:0042773	ATP synthesis coupled electron transport
				CC: 8 categories		GO:0042775	ATP synthesis coupled electron transport (sensu Eukaryota)
			GO:0000151	ubiquitin ligase complex		GO:0043094	metabolic compound salvage
			GO:0019005	SCF ubiquitin ligase complex		GO:0050832	defense response to fungus
			GO:0005768	endosome		GO:0051186	cofactor metabolic process
			GO:0000502	proteasome complex (sensu Eukaryota)		GO:0006099	tricarboxylic acid cycle
			GO:0031461	cullin-RING ubiquitin ligase complex		GO:0006121	mitochondrial electron transport, succinate to ubiquinone
			GO:0008180	signalosome complex		GO:0006519	amino acid and derivative metabolic process
			GO:0009986	cell surface		GO:0006575	amino acid derivative metabolic process
			GO:0045177	apical part of cell		GO:0006879	iron ion homeostasis
						GO:0006952	defense response
						GO:0009057	macromolecule catabolic process
						GO:0009060	aerobic respiration
						GO:0009109	coenzyme catabolic process
						GO:0009611	response to wounding
						GO:0009698	phenylpropanoid metabolic process
						GO:0009699	phenylpropanoid biosynthetic process
						GO:0009719	response to endogenous stimulus
						GO:0009737	response to abscisic acid stimulus
						GO:0009812	flavonoid metabolic process
						GO:0009813	flavonoid biosynthetic process
						GO:0010193	response to ozone
						GO:0019438	aromatic compound biosynthetic process
						GO:0019662	non-glycolytic fermentation
						GO:0044265	cellular macromolecule catabolic process
						GO:0045333	cellular respiration
						GO:0051555	flavonol biosynthetic process
						GO:0051704	multi-organism process
						GO:0051707	response to other organism						xisom
						GO:0006122	mitochondrial electron transport, ubiquinol to cytochrome c
						GO:0006725	aromatic compound metabolic process
						GO:0009651	response to salt stress
						GO:0009725	response to hormone stimulus
						GO:0009753	response to jasmonic acid stimulus
						GO:0009867	jasmonic acid mediated signaling pathway
						GO:0010035	response to inorganic substance
						GO:0010038	response to metal ion
						GO:0010039	response to iron ion
						GO:0015893	drug transport
						GO:0042493	response to drug
						GO:0046685	response to arsenic
						GO:0000096	sulfur amino acid metabolic process
						GO:0006085	acetyl-CoA biosynthetic process
						GO:0006164	purine nucleotide biosynthetic process
						GO:0006510	ATP-dependent proteolysis
						GO:0006520	amino acid metabolic process
						GO:0006553	lysine metabolic process
						GO:0006605	protein targeting
						GO:0006633	fatty acid biosynthetic process
						GO:0006754	ATP biosynthetic process
						GO:0006778	porphyrin metabolic process
						GO:0006779	porphyrin biosynthetic process
						GO:0006807	nitrogen compound metabolic process
						GO:0006996	organelle organization and biogenesis
						GO:0008652	amino acid biosynthetic process
						GO:0009066	aspartate family amino acid metabolic process
						GO:0009067	aspartate family amino acid biosynthetic process
						GO:0009089	lysine biosynthetic process via diaminopimelate
						GO:0009108	coenzyme biosynthetic process
						GO:0009142	nucleoside triphosphate biosynthetic process
						GO:0009145	purine nucleoside triphosphate biosynthetic process
						GO:0009150	purine ribonucleotide metabolic process
						GO:0009152	purine ribonucleotide biosynthetic process
						GO:0009165	nucleotide biosynthetic process
						GO:0009206	purine ribonucleoside triphosphate biosynthetic process
						GO:0009259	ribonucleotide metabolic process
						GO:0009260	ribonucleotide biosynthetic process
						GO:0009308	amine metabolic process
						GO:0009309	amine biosynthetic process
						GO:0009411	response to UV
						GO:0009606	tropism
						GO:0009629	response to gravity
						GO:0009657	plastid organization and biogenesis
						GO:0009658	chloroplast organization and biogenesis
						GO:0009693	ethylene biosynthetic process
						GO:0009733	response to auxin stimulus
						GO:0009926	auxin polar transport
						GO:0010205	photoinhibition
						GO:0015976	carbon utilization
						GO:0015977	carbon utilization by fixation of carbon dioxide
						GO:0015979	photosynthesis
						GO:0015986	ATP synthesis coupled proton transport
						GO:0015992	proton transport
						GO:0015994	chlorophyll metabolic process
						GO:0015995	chlorophyll biosynthetic process
						GO:0016043	cell organization and biogenesis
						GO:0017038	protein import
						GO:0019253	reductive pentose-phosphate cycle
						GO:0019288	isopentenyl diphosphate biosynthetic process, mevalonate-independent pathway
						GO:0019682	glyceraldehyde-3-phosphate metabolic process
						GO:0019685	photosynthesis, dark reaction
						GO:0042440	pigment metabolic process
						GO:0044271	nitrogen compound biosynthetic process
						GO:0045036	protein targeting to chloroplast
						GO:0045037	protein import into chloroplast stroma
						GO:0045038	protein import into chloroplast thylakoid membrane
						GO:0046148	pigment biosynthetic process
						GO:0046483	heterocycle metabolic process
						GO:0051188	cofactor biosynthetic process
						GO:0006090	pyruvate metabolic process
						GO:0006631	fatty acid metabolic process
						GO:0009240	isopentenyl diphosphate biosynthetic process
						GO:0009314	response to radiation
						GO:0009416	response to light stimulus
						GO:0009644	response to high light intensity
						GO:0019684	photosynthesis, light reaction
						GO:0032787	monocarboxylic acid metabolic process
						GO:0048528	post-embryonic root development
						GO:0006081	aldehyde metabolic process
						GO:0009630	gravitropism
						GO:0009767	photosynthetic electron transport
						GO:0044260	cellular macromolecule metabolic process
						GO:0010102	lateral root morphogenesis
						GO:0009886	post-embryonic morphogenesis
						GO:0010311	lateral root formation
							MF: 45 categories
						GO:0003735	structural constituent of ribosome
						GO:0005198	structural molecule activity
						GO:0009001	serine O-acetyltransferase activity
						GO:0000234	phosphoethanolamine N-methyltransferase activity
						GO:0004364	glutathione transferase activity
						GO:0016491	oxidoreductase activity
						GO:0016765	transferase activity, transferring alkyl or aryl (other than methyl) groups
						GO:0016614	oxidoreductase activity, acting on CH-OH group of donors
						GO:0004375	glycine dehydrogenase (decarboxylating) activity
						GO:0008137	NADH dehydrogenase (ubiquinone) activity
						GO:0009055	electron carrier activity
						GO:0016651	oxidoreductase activity, acting on NADH or NADPH
						GO:0016655	oxidoreductase activity, acting on NADH or NADPH, quinone or similar compound as acceptor
						GO:0016667	oxidoreductase activity, acting on sulfur group of donors
						GO:0016671	oxidoreductase activity, acting on sulfur group of donors, disulfide as acceptor
						GO:0030304	trypsin inhibitor activity
						GO:0000104	succinate dehydrogenase activity
						GO:0003954	NADH dehydrogenase activity
						GO:0005215	transporter activity
						GO:0008519	ammonium transporter activity
						GO:0008964	phosphoenolpyruvate carboxylase activity
						GO:0016620	oxidoreductase activity, acting on the aldehyde or oxo group of donors, NAD or NADP as acceptor
						GO:0008121	ubiquinol-cytochrome-c reductase activity
						GO:0015399	primary active transporter activity
						GO:0015405	P-P-bond-hydrolysis-driven transporter activity
						GO:0016679	oxidoreductase activity, acting on diphenols and related substances as donors
						GO:0016820	hydrolase activity, acting on acid anhydrides, catalyzing transmembrane movement of substances
						GO:0016831	carboxy-lyase activity
						GO:0035251	UDP-glucosyltransferase activity
						GO:0042626	ATPase activity, coupled to transmembrane movement of substances
						GO:0003755	peptidyl-prolyl cis-trans isomerase activity
						GO:0005200	structural constituent of cytoskeleton
						GO:0008462	endopeptidase Clp activity
						GO:0015250	water channel activity
						GO:0016209	antioxidant activity
						GO:0016634	oxidoreductase activity, acting on the CH-CH group of donors, oxygen as acceptor
						GO:0016744	transferase activity, transferring aldehyde or ketonic groups
						GO:0016851	magnesium chelatase activity
						GO:0016853	isomerase activity
						GO:0016859	cis-trans isomerase activity
						GO:0030570	pectate lyase activity
						GO:0046912	transferase activity, transferring acyl groups, acyl groups converted into alkyl on transfer
						GO:0004550	nucleoside diphosphate kinase activity
						GO:0005199	structural constituent of cell wall
						GO:0016638	oxidoreductase activity, acting on the CH-NH2 group of donors
							CC: 81 categories
						GO:0005618	cell wall
						GO:0030312	external encapsulating structure
						GO:0005829	cytosol
						GO:0005840	ribosome
						GO:0015935	small ribosomal subunit
						GO:0016282	eukaryotic 43S preinitiation complex
						GO:0030529	ribonucleoprotein complex
						GO:0044445	cytosolic part
						GO:0043232	intracellular non-membrane-bound organelle
						GO:0005737	cytoplasm
						GO:0009522	photosystem I
						GO:0044444	cytoplasmic part
						GO:0000312	plastid small ribosomal subunit
						GO:0009547	plastid ribosome
						GO:0015934	large ribosomal subunit
						GO:0043234	protein complex
						GO:0044446	intracellular organelle part
						GO:0000313	organellar ribosome
						GO:0000314	organellar small ribosomal subunit
						GO:0005739	mitochondrion
						GO:0005853	eukaryotic translation elongation factor 1 complex
						GO:0005960	glycine cleavage complex
						GO:0009532	plastid stroma
						GO:0005774	vacuolar membrane
						GO:0005886	plasma membrane
						GO:0030964	NADH dehydrogenase complex (quinone)
						GO:0044424	intracellular part
						GO:0044437	vacuolar part
						GO:0045271	respiratory chain complex I
						GO:0005576	extracellular region
						GO:0005740	mitochondrial envelope
						GO:0005758	mitochondrial intermembrane space
						GO:0009505	cell wall (sensu Magnoliophyta)
						GO:0000502	proteasome complex (sensu Eukaryota)
						GO:0005622	intracellular
						GO:0005773	vacuole
						GO:0005783	endoplasmic reticulum
						GO:0005839	proteasome core complex (sensu Eukaryota)
						GO:0031090	organelle membrane
						GO:0031966	mitochondrial membrane
						GO:0031967	organelle envelope
						GO:0044429	mitochondrial part
						GO:0000311	plastid large ribosomal subunit
						GO:0000315	organellar large ribosomal subunit
						GO:0005753	proton-transporting ATP synthase complex (sensu Eukaryota)
						GO:0009346	citrate lyase complex
						GO:0009507	chloroplast
						GO:0009523	photosystem II
						GO:0009526	plastid envelope
						GO:0009528	plastid inner membrane
						GO:0009533	chloroplast stromal thylakoid
						GO:0009534	thylakoid (sensu Viridiplantae)
						GO:0009535	thylakoid membrane (sensu Viridiplantae)
						GO:0009536	plastid
						GO:0009543	thylakoid lumen (sensu Viridiplantae)
						GO:0009570	chloroplast stroma
						GO:0009579	thylakoid
						GO:0009706	chloroplast inner membrane
						GO:0009840	chloroplastic endopeptidase Clp complex
						GO:0009941	chloroplast envelope
						GO:0010007	magnesium chelatase complex
						GO:0010287	plastoglobule
						GO:0030095	photosystem II (sensu Viridiplantae)
						GO:0031897	Tic complex
						GO:0031969	chloroplast membrane
						GO:0031976	plastid thylakoid
						GO:0031984	organelle subcompartment
						GO:0042170	plastid membrane
						GO:0042651	thylakoid membrane
						GO:0043227	membrane-bound organelle
						GO:0043229	intracellular organelle
						GO:0043231	intracellular membrane-bound organelle
						GO:0044434	chloroplast part
						GO:0044435	plastid part
						GO:0044436	thylakoid part
						GO:0045298	tubulin complex
						GO:0009508	plastid chromosome
						GO:0009521	photosystem
						GO:0042646	plastid nucleoid
						GO:0009986	cell surface
						GO:0048046	apoplast
