# Supplementary material for: Functional assessment of time course microarray data
Source: BMC Bioinformatics. 2009 Jun 16;10(Suppl 6):S9. doi: 10.1186/1471-2105-10-S6-S9 (PMC2697656; doi:10.1186/1471-2105-10-S6-S9)
Supplement: Additional file 3 — Clustering results of STEM analysis on three experimental datasets. [file 1471-2105-10-S6-S9-S3.xls]

## Sheet: Toxicogenomics
Functional Analysis of Time Series data by STEM method
	Toxicogenomics dataset
10 singificant clusters
0 clusters with enriched GO functional classess

## Sheet: Potato
Functional Analysis of Time Series data by STEM method
	Potato Stress dataset
3 singificant clusters
0 clusters with enriched GO functional classess

## Sheet: Arabidopsis
Functional Analysis of Time Series data by STEM method
	Arabidopsis IAA treatment dataset
		Series is mean treatment value at each time point									Series is treatment differences at each time point
	6 singificant clusters									4 singificant clusters
	5 clusters with enriched GO functional classess									1 clusters with enriched GO functional classess
	Terms	Description				Cluster				Terms	Description			Cluster
	GO:0000502	proteasome complex (sensu Eukaryota)				11				GO:0009719	response to endogenous stimulus			14
	GO:0003735	structural constituent of ribosome				11,15				GO:0009725	response to hormone stimulus			14
	GO:0003824	catalytic activity				4				GO:0009733	response to auxin stimulus			14
	GO:0004872	receptor activity				4
	GO:0005198	structural molecule activity				11,15
	GO:0005622	intracellular				11
	GO:0005737	cytoplasm				14
	GO:0005829	cytosol				11
	GO:0005840	ribosome				11,15
	GO:0006412	translation				11
	GO:0006519	amino acid and derivative metabolic process				4
	GO:0006952	defense response				4
	GO:0009058	biosynthetic process				11
	GO:0009059	macromolecule biosynthetic process				11
	GO:0009507	chloroplast				14
	GO:0009534	thylakoid (sensu Viridiplantae)				14
	GO:0009535	thylakoid membrane (sensu Viridiplantae)				14
	GO:0009536	plastid				14
	GO:0009579	thylakoid				14
	GO:0009725	response to hormone stimulus				11
	GO:0009733	response to auxin stimulus				11
	GO:0015979	photosynthesis				0
	GO:0016020	membrane				4
	GO:0016036	cellular response to phosphate starvation				4
	GO:0022613	ribonucleoprotein complex biogenesis and assembly				11
	GO:0030529	ribonucleoprotein complex				11,15
	GO:0031090	organelle membrane				14
	GO:0031976	plastid thylakoid				14
	GO:0031984	organelle subcompartment				14
	GO:0032991	macromolecular complex				11
	GO:0042254	ribosome biogenesis and assembly				11
	GO:0042651	thylakoid membrane				14
	GO:0043229	intracellular organelle				11,14
	GO:0043232	intracellular non-membrane-bound organelle				11,15
	GO:0043234	protein complex				11
	GO:0044249	cellular biosynthetic process				11
	GO:0044424	intracellular part				11,14
	GO:0044434	chloroplast part				14
	GO:0044435	plastid part				14
	GO:0044436	thylakoid part				14
	GO:0044444	cytoplasmic part				14
	GO:0044445	cytosolic part				11
	GO:0050896	response to stimulus				4
	GO:0051707	response to other organism				4
	GO:0055035	plastid thylakoid membrane				14
