# Supplementary material for: Functional assessment of time course microarray data
Source: BMC Bioinformatics. 2009 Jun 16;10(Suppl 6):S9. doi: 10.1186/1471-2105-10-S6-S9 (PMC2697656; doi:10.1186/1471-2105-10-S6-S9)
Supplement: Additional file 4 — Gene Ontology term selection by the pair-wise methods on three experimental datasets. [file 1471-2105-10-S6-S9-S4.xls]

## Sheet: Toxicogenomics
Functional Analysis of Time Series data by pair-wise method by Minguez et al., 2006
	Toxicogenomics dataset
	6 HOURS
	INDUCED		REPRESSED
	GO:0008270	zinc ion binding	GO:0003729	mRNA binding
	GO:0048878	chemical homeostasis
	GO:0019725	cell homeostasis
	GO:0050801	ion homeostasis
	GO:0030003	cation homeostasis
	GO:0006875	metal ion homeostasis
	GO:0007263	nitric oxide mediated signal transduction
	GO:0005507	copper ion binding
	GO:0046916	transition metal ion homeostasis
	24 HOURS
	INDUCED		REPRESSED
	GO:0042770	DNA damage response, signal transduction	GO:0042558	pteridine and derivative metabolic process
			GO:0008430	selenium binding
	GO:0008199	ferric iron binding	GO:0019841	retinol binding
			GO:0015125	bile acid transporter activity
			GO:0016627	oxidoreductase activity, acting on the CH-CH group of donors
			GO:0019825	oxygen binding
			GO:0020037	heme binding
			GO:0046943	carboxylic acid transporter activity
			GO:0005792	microsome
			GO:0032787	monocarboxylic acid metabolic process
			GO:0004497	monooxygenase activity
			GO:0016705	oxidoreductase activity, acting on paired donors, with incorporation or reduction of molecular oxygen
			GO:0006631	fatty acid metabolic process
			GO:0019752	carboxylic acid metabolic process
			GO:0006118	electron transport
			GO:0006629	lipid metabolic process
			GO:0005624	membrane fraction
			GO:0006091	generation of precursor metabolites and energy
			GO:0016491	oxidoreductase activity
			GO:0000267	cell fraction
			GO:0005739	mitochondrion
			GO:0003985	acetyl-CoA C-acetyltransferase activity
			GO:0005215	transporter activity
			GO:0003824	catalytic activity
			GO:0005737	cytoplasm
			GO:0016712	oxidoreductase activity, acting on paired donors, with incorporation or reduction of molecular oxygen, reduced flavin or flavoprotein as one donor, and incorporation of one atom of oxygen
			GO:0005319	lipid transporter activity
	48 HOURS
	INDUCED		REPRESSED
	GO:0005198	structural molecule activity	GO:0016712	oxidoreductase activity, acting on paired donors, with incorporation or reduction of molecular oxygen, reduced flavin or flavoprotein as one donor, and incorporation of one atom of oxygen
	GO:0005840	ribosome
	GO:0030529	ribonucleoprotein complex
	GO:0006412	translation
	GO:0043232	intracellular non-membrane-bound organelle
	GO:0015934	large ribosomal subunit
	GO:0044249	cellular biosynthetic process
	GO:0003723	RNA binding
	GO:0044267	cellular protein metabolic process
	GO:0019538	protein metabolic process
	GO:0005737	cytoplasm
	GO:0008199	ferric iron binding
	GO:0003676	nucleic acid binding
	GO:0005515	protein binding
	GO:0019222	regulation of metabolic process

## Sheet: Potato
Functional Analysis of Time Series data by pair-wise method by Minguez et al., 2006
	Potato stress dataset
	1 HOURS
	INDUCED		REPRESSED
	GO:0003756	protein disulfide isomerase activity	GO:0009642	response to light intensity
	GO:0006950	response to stress	GO:0004760	serine-pyruvate transaminase activity
	GO:0051082	unfolded protein binding	GO:0006000	fructose metabolic process
	GO:0006346	methylation-dependent chromatin silencing	GO:0004802	transketolase activity
	GO:0005788	endoplasmic reticulum lumen	GO:0050281	serine-glyoxylate transaminase activity
			GO:0006597	spermine biosynthetic process
			GO:0004014	adenosylmethionine decarboxylase activity
			GO:0051287	NAD binding
			GO:0044237	cellular metabolic process
			GO:0005777	peroxisome
			GO:0004618	phosphoglycerate kinase activity
			GO:0008266	poly U binding
			GO:0009051	pentose-phosphate shunt, oxidative branch
			GO:0006096	glycolysis
			GO:0009535	chloroplast thylakoid membrane
			GO:0019253	reductive pentose-phosphate cycle
			GO:0009507	chloroplast
			GO:0006094	gluconeogenesis
			GO:0008295	spermidine biosynthetic process
			GO:0004365	glyceraldehyde-3-phosphate dehydrogenase phosphorylating activity
	3 HOURS
	INDUCED		REPRESSED
	GO:0003756	protein disulfide isomerase activity
	GO:0010075	regulation of meristem size
	GO:0005739	mitochondrion
	GO:0000166	nucleotide binding
	GO:0005525	GTP binding
	GO:0003723	RNA binding
	GO:0005840	ribosome
	GO:0003735	structural constituent of ribosome
	GO:0006412	translation
	GO:0005622	intracellular
	GO:0042254	ribosome biogenesis and assembly
	GO:0019843	rRNA binding
	GO:0006414	translational elongation
	GO:0030955	potassium ion binding
	GO:0051082	unfolded protein binding
	GO:0006457	protein folding
	GO:0005788	endoplasmic reticulum lumen
	0.1 uM IAA
	INDUCED		REPRESSED
	GO:0000247	C-8 sterol isomerase activity	GO:0006418	tRNA aminoacylation for protein translation
	GO:0003723	RNA binding	GO:0004331	fructose-2,6-bisphosphate 2-phosphatase activity
	GO:0000166	nucleotide binding	GO:0006000	fructose metabolic process
	GO:0005975	carbohydrate metabolic process	GO:0016168	chlorophyll binding
	GO:0006457	protein folding	GO:0015979	photosynthesis
	GO:0006730	one-carbon compound metabolic process	GO:0009543	chloroplast thylakoid lumen
	GO:0003746	translation elongation factor activity	GO:0000786	nucleosome
	GO:0000398	nuclear mRNA splicing, via spliceosome	GO:0009535	chloroplast thylakoid membrane
	GO:0005788	endoplasmic reticulum lumen	GO:0009522	photosystem I
	GO:0005643	nuclear pore	GO:0042132	fructose-bisphosphatase activity
	GO:0050897	cobalt ion binding	GO:0009538	photosystem I reaction center
	GO:0004478	methionine adenosyltransferase activity	GO:0005777	peroxisome
	GO:0044425	membrane part	GO:0009523	photosystem II
			GO:0004618	phosphoglycerate kinase activity
			GO:0009765	photosynthesis, light harvesting
			GO:0018298	protein-chromophore linkage
			GO:0016020	membrane
			GO:0009507	chloroplast
			GO:0019253	reductive pentose-phosphate cycle
			GO:0008295	spermidine biosynthetic process

## Sheet: Arabidopsis
Functional Analysis of Time Series data by pair-wise method by Minguez et al., 2006
	Arabidopsis IAA treatment dataset
	1 HOURS					3 HOURS	gibberellic acid catabolic process				0.1 uM IAA					1.0 uM IAA
	INDUCED		REPRESSED			INDUCED	regulation of cellular process	REPRESSED			INDUCED		REPRESSED			INDUCED		REPRESSED
	GO:0005996	monosaccharide metabolic process	GO:0000160	two-component signal transduction system		GO:0005996	monosaccharide metabolic process	GO:0006091	generation of precursor metabolites and energy		GO:0006066	alcohol metabolic process	GO:0006281	DNA repair		GO:0005996	monosaccharide metabolic process	GO:0005984	disaccharide metabolic process
	GO:0006006	glucose metabolic process	GO:0006464	protein modification process		GO:0006066	alcohol metabolic process	GO:0006118	electron transport		GO:0006082	organic acid metabolic process	GO:0006351	transcription, DNA-dependent		GO:0006066	alcohol metabolic process	GO:0005991	trehalose metabolic process
	GO:0006007	glucose catabolic process	GO:0006468	protein amino acid phosphorylation		GO:0006082	organic acid metabolic process	GO:0006464	protein modification process		GO:0006396	RNA processing	GO:0006355	regulation of transcription, DNA-dependent		GO:0006082	organic acid metabolic process	GO:0005992	trehalose biosynthetic process
	GO:0006066	alcohol metabolic process	GO:0006793	phosphorus metabolic process		GO:0006119	oxidative phosphorylation	GO:0006468	protein amino acid phosphorylation		GO:0006412	translation	GO:0006974	response to DNA damage stimulus		GO:0006396	RNA processing	GO:0006112	energy reserve metabolic process
	GO:0006082	organic acid metabolic process	GO:0006796	phosphate metabolic process		GO:0006396	RNA processing	GO:0006793	phosphorus metabolic process		GO:0006457	protein folding	GO:0008272	sulfate transport		GO:0006399	tRNA metabolic process	GO:0006350	transcription
	GO:0006096	glycolysis	GO:0006952	defense response		GO:0006412	translation	GO:0006796	phosphate metabolic process		GO:0006520	amino acid metabolic process	GO:0030001	metal ion transport		GO:0006412	translation	GO:0006351	transcription, DNA-dependent
	GO:0006323	DNA packaging	GO:0007154	cell communication		GO:0006520	amino acid metabolic process	GO:0006857	oligopeptide transport		GO:0006732	coenzyme metabolic process	GO:0019222	regulation of metabolic process		GO:0006511	ubiquitin-dependent protein catabolic process	GO:0006355	regulation of transcription, DNA-dependent
	GO:0006325	establishment and/or maintenance of chromatin architecture	GO:0016772	transferase activity, transferring phosphorus-containing groups		GO:0006605	protein targeting	GO:0006952	defense response		GO:0006753	nucleoside phosphate metabolic process	GO:0019219	regulation of nucleobase, nucleoside, nucleotide and nucleic acid metabolic process		GO:0006519	amino acid and derivative metabolic process	GO:0006952	defense response
	GO:0006412	translation	GO:0009267	cellular response to starvation		GO:0006732	coenzyme metabolic process	GO:0009247	glycolipid biosynthetic process		GO:0006766	vitamin metabolic process	GO:0032774	RNA biosynthetic process		GO:0006520	amino acid metabolic process	GO:0008643	carbohydrate transport
	GO:0006511	ubiquitin-dependent protein catabolic process	GO:0009581	detection of external stimulus		GO:0006766	vitamin metabolic process	GO:0009267	cellular response to starvation		GO:0006767	water-soluble vitamin metabolic process	GO:0045449	regulation of transcription		GO:0006631	fatty acid metabolic process	GO:0009873	ethylene mediated signaling pathway
	GO:0006605	protein targeting	GO:0009605	response to external stimulus		GO:0006767	water-soluble vitamin metabolic process	GO:0009751	response to salicylic acid stimulus		GO:0006807	nitrogen compound metabolic process	GO:0048438	floral whorl development		GO:0006732	coenzyme metabolic process	GO:0016070	RNA metabolic process
	GO:0006732	coenzyme metabolic process	GO:0009607	response to biotic stimulus		GO:0006807	nitrogen compound metabolic process	GO:0009991	response to extracellular stimulus		GO:0006996	organelle organization and biogenesis	GO:0051252	regulation of RNA metabolic process		GO:0006766	vitamin metabolic process	GO:0019219	regulation of nucleobase, nucleoside, nucleotide and nucleic acid metabolic process
	GO:0006766	vitamin metabolic process	GO:0009617	response to bacterium		GO:0006810	transport	GO:0016036	cellular response to phosphate starvation		GO:0008104	protein localization	GO:0004180	carboxypeptidase activity		GO:0006767	water-soluble vitamin metabolic process	GO:0019222	regulation of metabolic process
	GO:0006767	water-soluble vitamin metabolic process	GO:0009723	response to ethylene stimulus		GO:0006886	intracellular protein transport	GO:0016310	phosphorylation		GO:0008652	amino acid biosynthetic process	GO:0004650	polygalacturonase activity		GO:0006778	porphyrin metabolic process	GO:0019915	sequestering of lipid
	GO:0006886	intracellular protein transport	GO:0009751	response to salicylic acid stimulus		GO:0006996	organelle organization and biogenesis	GO:0031667	response to nutrient levels		GO:0009057	macromolecule catabolic process	GO:0012505	endomembrane system		GO:0006807	nitrogen compound metabolic process	GO:0031323	regulation of cellular metabolic process
	GO:0006955	immune response	GO:0009873	ethylene mediated signaling pathway		GO:0007005	mitochondrion organization and biogenesis	GO:0031668	cellular response to extracellular stimulus		GO:0009058	biosynthetic process	GO:0016020	membrane		GO:0006886	intracellular protein transport	GO:0032774	RNA biosynthetic process
	GO:0006996	organelle organization and biogenesis	GO:0016036	cellular response to phosphate starvation		GO:0008104	protein localization	GO:0031669	cellular response to nutrient levels		GO:0009059	macromolecule biosynthetic process				GO:0008104	protein localization	GO:0045449	regulation of transcription
	GO:0007242	intracellular signaling cascade	GO:0016310	phosphorylation		GO:0008652	amino acid biosynthetic process	GO:0033554	cellular response to stress		GO:0009108	coenzyme biosynthetic process				GO:0008652	amino acid biosynthetic process	GO:0046351	disaccharide biosynthetic process
	GO:0008104	protein localization	GO:0031667	response to nutrient levels		GO:0009056	catabolic process	GO:0043412	biopolymer modification		GO:0009110	vitamin biosynthetic process				GO:0009057	macromolecule catabolic process	GO:0050794	regulation of cellular process
	GO:0008152	metabolic process	GO:0031669	cellular response to nutrient levels		GO:0009057	macromolecule catabolic process	GO:0043687	post-translational protein modification		GO:0009117	nucleotide metabolic process				GO:0009058	biosynthetic process	GO:0051252	regulation of RNA metabolic process
	GO:0008652	amino acid biosynthetic process	GO:0033554	cellular response to stress		GO:0009058	biosynthetic process	GO:0050896	response to stimulus		GO:0009308	amine metabolic process				GO:0009059	macromolecule biosynthetic process	GO:0003677	DNA binding
	GO:0009056	catabolic process	GO:0043687	post-translational protein modification		GO:0009059	macromolecule biosynthetic process	GO:0004091	carboxylesterase activity		GO:0009309	amine biosynthetic process				GO:0009069	serine family amino acid metabolic process	GO:0003700	transcription factor activity
	GO:0009057	macromolecule catabolic process	GO:0050896	response to stimulus		GO:0009108	coenzyme biosynthetic process	GO:0004871	signal transducer activity		GO:0009657	plastid organization and biogenesis				GO:0009110	vitamin biosynthetic process	GO:0004805	trehalose-phosphatase activity
	GO:0009058	biosynthetic process	GO:0051707	response to other organism		GO:0009110	vitamin biosynthetic process	GO:0004872	receptor activity		GO:0009733	response to auxin stimulus				GO:0009308	amine metabolic process	GO:0004888	transmembrane receptor activity
	GO:0009059	macromolecule biosynthetic process	GO:0003700	transcription factor activity		GO:0009309	amine biosynthetic process	GO:0004888	transmembrane receptor activity		GO:0009850	auxin metabolic process				GO:0009309	amine biosynthetic process	GO:0016298	lipase activity
	GO:0009110	vitamin biosynthetic process	GO:0004871	signal transducer activity		GO:0009411	response to UV	GO:0016301	kinase activity		GO:0009987	cellular process				GO:0009411	response to UV	GO:0019203	carbohydrate phosphatase activity
	GO:0009309	amine biosynthetic process	GO:0004872	receptor activity		GO:0009657	plastid organization and biogenesis	GO:0019825	oxygen binding		GO:0010252	auxin homeostasis				GO:0009605	response to external stimulus	GO:0019825	oxygen binding
	GO:0009733	response to auxin stimulus	GO:0004888	transmembrane receptor activity		GO:0009733	response to auxin stimulus	GO:0030145	manganese ion binding		GO:0015031	protein transport				GO:0009657	plastid organization and biogenesis	GO:0030528	transcription regulator activity
	GO:0009814	defense response, incompatible interaction	GO:0008194	UDP-glycosyltransferase activity		GO:0009850	auxin metabolic process	GO:0060089	molecular transducer activity		GO:0015979	photosynthesis				GO:0009737	response to abscisic acid stimulus	GO:0045735	nutrient reservoir activity
	GO:0009850	auxin metabolic process	GO:0016301	kinase activity		GO:0009987	cellular process	GO:0005576	extracellular region		GO:0016043	cellular component organization and biogenesis				GO:0009814	defense response, incompatible interaction	GO:0005576	extracellular region
	GO:0009987	cellular process	GO:0007165	signal transduction		GO:0010252	auxin homeostasis	GO:0012505	endomembrane system		GO:0016071	mRNA metabolic process				GO:0009987	cellular process	GO:0012505	endomembrane system
	GO:0010252	auxin homeostasis	GO:0019825	oxygen binding		GO:0015031	protein transport	GO:0016020	membrane		GO:0019318	hexose metabolic process				GO:0010252	auxin homeostasis	GO:0016020	membrane
	GO:0015031	protein transport	GO:0030246	carbohydrate binding		GO:0015979	photosynthesis				GO:0019684	photosynthesis, light reaction				GO:0015031	protein transport	GO:0044421	extracellular region part
	GO:0015979	photosynthesis	GO:0035251	UDP-glucosyltransferase activity		GO:0015992	proton transport				GO:0019752	carboxylic acid metabolic process				GO:0015979	photosynthesis	GO:0048046	apoplast
	GO:0016043	cellular component organization and biogenesis	GO:0060089	molecular transducer activity		GO:0016043	cellular component organization and biogenesis				GO:0022613	ribonucleoprotein complex biogenesis and assembly				GO:0015994	chlorophyll metabolic process
	GO:0019318	hexose metabolic process	GO:0000794	condensed nuclear chromosome		GO:0019318	hexose metabolic process				GO:0033036	macromolecule localization				GO:0016051	carbohydrate biosynthetic process
	GO:0019320	hexose catabolic process	GO:0005576	extracellular region		GO:0019538	protein metabolic process				GO:0042254	ribosome biogenesis and assembly				GO:0019318	hexose metabolic process
	GO:0019538	protein metabolic process	GO:0012505	endomembrane system		GO:0019752	carboxylic acid metabolic process				GO:0042445	hormone metabolic process				GO:0019684	photosynthesis, light reaction
	GO:0019752	carboxylic acid metabolic process	GO:0016020	membrane		GO:0022607	cellular component assembly				GO:0043094	metabolic compound salvage				GO:0019752	carboxylic acid metabolic process
	GO:0022607	cellular component assembly	GO:0044421	extracellular region part		GO:0022613	ribonucleoprotein complex biogenesis and assembly				GO:0043284	biopolymer biosynthetic process				GO:0022613	ribonucleoprotein complex biogenesis and assembly
	GO:0022613	ribonucleoprotein complex biogenesis and assembly	GO:0048046	apoplast		GO:0030163	protein catabolic process				GO:0044237	cellular metabolic process				GO:0030163	protein catabolic process
	GO:0030163	protein catabolic process				GO:0032940	secretion by cell				GO:0044249	cellular biosynthetic process				GO:0033013	tetrapyrrole metabolic process
	GO:0033036	macromolecule localization				GO:0033036	macromolecule localization				GO:0044265	cellular macromolecule catabolic process				GO:0033036	macromolecule localization
	GO:0042254	ribosome biogenesis and assembly				GO:0042254	ribosome biogenesis and assembly				GO:0044271	nitrogen compound biosynthetic process				GO:0042254	ribosome biogenesis and assembly
	GO:0042364	water-soluble vitamin biosynthetic process				GO:0042440	pigment metabolic process				GO:0045184	establishment of protein localization				GO:0042364	water-soluble vitamin biosynthetic process
	GO:0042440	pigment metabolic process				GO:0042445	hormone metabolic process				GO:0046907	intracellular transport				GO:0042440	pigment metabolic process
	GO:0043285	biopolymer catabolic process				GO:0043285	biopolymer catabolic process				GO:0051186	cofactor metabolic process				GO:0043094	metabolic compound salvage
	GO:0044237	cellular metabolic process				GO:0044237	cellular metabolic process				GO:0051188	cofactor biosynthetic process				GO:0043284	biopolymer biosynthetic process
	GO:0044248	cellular catabolic process				GO:0044238	primary metabolic process				GO:0051234	establishment of localization				GO:0043285	biopolymer catabolic process
	GO:0044249	cellular biosynthetic process				GO:0044249	cellular biosynthetic process				GO:0051641	cellular localization				GO:0044237	cellular metabolic process
	GO:0044257	cellular protein catabolic process				GO:0044260	cellular macromolecule metabolic process				GO:0003723	RNA binding				GO:0044249	cellular biosynthetic process
	GO:0044260	cellular macromolecule metabolic process				GO:0044265	cellular macromolecule catabolic process				GO:0003735	structural constituent of ribosome				GO:0044257	cellular protein catabolic process
	GO:0044262	cellular carbohydrate metabolic process				GO:0044267	cellular protein metabolic process				GO:0005198	structural molecule activity				GO:0044262	cellular carbohydrate metabolic process
	GO:0044265	cellular macromolecule catabolic process				GO:0044271	nitrogen compound biosynthetic process				GO:0008237	metallopeptidase activity				GO:0044265	cellular macromolecule catabolic process
	GO:0044267	cellular protein metabolic process				GO:0045045	secretory pathway				GO:0010279	indole-3-acetic acid amido synthetase				GO:0044271	nitrogen compound biosynthetic process
	GO:0044271	nitrogen compound biosynthetic process				GO:0045087	innate immune response				GO:0000502	proteasome complex (sensu Eukaryota)				GO:0044272	sulfur compound biosynthetic process
	GO:0044275	cellular carbohydrate catabolic process				GO:0045184	establishment of protein localization				GO:0005622	intracellular				GO:0045184	establishment of protein localization
	GO:0045087	innate immune response				GO:0046903	secretion				GO:0005654	nucleoplasm				GO:0045454	cell redox homeostasis
	GO:0045184	establishment of protein localization				GO:0046907	intracellular transport				GO:0005737	cytoplasm				GO:0046148	pigment biosynthetic process
	GO:0046164	alcohol catabolic process				GO:0048519	negative regulation of biological process				GO:0005739	mitochondrion				GO:0046164	alcohol catabolic process
	GO:0046365	monosaccharide catabolic process				GO:0051179	localization				GO:0005740	mitochondrial envelope				GO:0046364	monosaccharide biosynthetic process
	GO:0046907	intracellular transport				GO:0051186	cofactor metabolic process				GO:0005759	mitochondrial matrix				GO:0046483	heterocycle metabolic process
	GO:0048519	negative regulation of biological process				GO:0051188	cofactor biosynthetic process				GO:0005773	vacuole				GO:0046907	intracellular transport
	GO:0048523	negative regulation of cellular process				GO:0051234	establishment of localization				GO:0005774	vacuolar membrane				GO:0051186	cofactor metabolic process
	GO:0051186	cofactor metabolic process				GO:0051641	cellular localization				GO:0005783	endoplasmic reticulum				GO:0051188	cofactor biosynthetic process
	GO:0051641	cellular localization				GO:0051649	establishment of cellular localization				GO:0005794	Golgi apparatus				GO:0051641	cellular localization
	GO:0051649	establishment of cellular localization				GO:0065003	macromolecular complex assembly				GO:0005798	Golgi-associated vesicle				GO:0051649	establishment of cellular localization
	GO:0065003	macromolecular complex assembly				GO:0003735	structural constituent of ribosome				GO:0005829	cytosol				GO:0003723	RNA binding
	GO:0003735	structural constituent of ribosome				GO:0003824	catalytic activity				GO:0005840	ribosome				GO:0003735	structural constituent of ribosome
	GO:0003824	catalytic activity				GO:0005198	structural molecule activity				GO:0005886	plasma membrane				GO:0005198	structural molecule activity
	GO:0005198	structural molecule activity				GO:0005215	transporter activity				GO:0009507	chloroplast				GO:0008237	metallopeptidase activity
	GO:0010279	indole-3-acetic acid amido synthetase				GO:0008237	metallopeptidase activity				GO:0009521	photosystem				GO:0010279	indole-3-acetic acid amido synthetase
	GO:0016740	transferase activity				GO:0010279	indole-3-acetic acid amido synthetase				GO:0009523	photosystem II				GO:0016879	ligase activity, forming carbon-nitrogen bonds
	GO:0000502	proteasome complex (sensu Eukaryota)				GO:0016462	pyrophosphatase activity				GO:0009526	plastid envelope				GO:0016881	acid-amino acid ligase activity
	GO:0005615	extracellular space				GO:0016817	hydrolase activity, acting on acid anhydrides				GO:0009528	plastid inner membrane				GO:0000502	proteasome complex (sensu Eukaryota)
	GO:0005622	intracellular				GO:0016818	hydrolase activity, acting on acid anhydrides, in phosphorus-containing anhydrides				GO:0009532	plastid stroma				GO:0005622	intracellular
	GO:0005737	cytoplasm				GO:0017111	nucleoside-triphosphatase activity				GO:0009534	chloroplast thylakoid				GO:0005737	cytoplasm
	GO:0005739	mitochondrion				GO:0022891	substrate-specific transmembrane transporter activity				GO:0009535	chloroplast thylakoid membrane				GO:0005739	mitochondrion
	GO:0005740	mitochondrial envelope				GO:0022892	substrate-specific transporter activity				GO:0009536	plastid				GO:0005740	mitochondrial envelope
	GO:0005783	endoplasmic reticulum				GO:0005622	intracellular				GO:0009543	chloroplast thylakoid lumen				GO:0005783	endoplasmic reticulum
	GO:0005789	endoplasmic reticulum membrane				GO:0005737	cytoplasm				GO:0009570	chloroplast stroma				GO:0005794	Golgi apparatus
	GO:0005794	Golgi apparatus				GO:0005739	mitochondrion				GO:0009579	thylakoid				GO:0005798	Golgi-associated vesicle
	GO:0005829	cytosol				GO:0005740	mitochondrial envelope				GO:0009706	chloroplast inner membrane				GO:0005829	cytosol
	GO:0005840	ribosome				GO:0005783	endoplasmic reticulum				GO:0009941	chloroplast envelope				GO:0005840	ribosome
	GO:0005874	microtubule				GO:0005794	Golgi apparatus				GO:0010287	plastoglobule				GO:0009507	chloroplast
	GO:0005886	plasma membrane				GO:0005829	cytosol				GO:0015934	large ribosomal subunit				GO:0009521	photosystem
	GO:0009507	chloroplast				GO:0005840	ribosome				GO:0016023	cytoplasmic membrane-bound vesicle				GO:0009526	plastid envelope
	GO:0009526	plastid envelope				GO:0005886	plasma membrane				GO:0019866	organelle inner membrane				GO:0009528	plastid inner membrane
	GO:0009528	plastid inner membrane				GO:0009507	chloroplast				GO:0030135	coated vesicle				GO:0009534	chloroplast thylakoid
	GO:0009534	chloroplast thylakoid				GO:0009521	photosystem				GO:0030529	ribonucleoprotein complex				GO:0009535	chloroplast thylakoid membrane
	GO:0009535	chloroplast thylakoid membrane				GO:0009526	plastid envelope				GO:0030662	coated vesicle membrane				GO:0009536	plastid
	GO:0009536	plastid				GO:0009534	chloroplast thylakoid				GO:0031090	organelle membrane				GO:0009543	chloroplast thylakoid lumen
	GO:0009543	chloroplast thylakoid lumen				GO:0009535	chloroplast thylakoid membrane				GO:0031967	organelle envelope				GO:0009579	thylakoid
	GO:0009579	thylakoid				GO:0009536	plastid				GO:0031969	chloroplast membrane				GO:0009706	chloroplast inner membrane
	GO:0009941	chloroplast envelope				GO:0009543	chloroplast thylakoid lumen				GO:0031976	plastid thylakoid				GO:0009941	chloroplast envelope
	GO:0016021	integral to membrane				GO:0009579	thylakoid				GO:0031981	nuclear lumen				GO:0015935	small ribosomal subunit
	GO:0016023	cytoplasmic membrane-bound vesicle				GO:0009941	chloroplast envelope				GO:0031984	organelle subcompartment				GO:0016282	eukaryotic 43S preinitiation complex
	GO:0019866	organelle inner membrane				GO:0010287	plastoglobule				GO:0031988	membrane-bound vesicle				GO:0019866	organelle inner membrane
	GO:0019867	outer membrane				GO:0015935	small ribosomal subunit				GO:0032991	macromolecular complex				GO:0030135	coated vesicle
	GO:0030529	ribonucleoprotein complex				GO:0016021	integral to membrane				GO:0033279	ribosomal subunit				GO:0030529	ribonucleoprotein complex
	GO:0031090	organelle membrane				GO:0016282	eukaryotic 43S preinitiation complex				GO:0042170	plastid membrane				GO:0031090	organelle membrane
	GO:0031966	mitochondrial membrane				GO:0019866	organelle inner membrane				GO:0042651	thylakoid membrane				GO:0031966	mitochondrial membrane
	GO:0031967	organelle envelope				GO:0030529	ribonucleoprotein complex				GO:0043227	membrane-bound organelle				GO:0031967	organelle envelope
	GO:0031968	organelle outer membrane				GO:0031090	organelle membrane				GO:0043229	intracellular organelle				GO:0031969	chloroplast membrane
	GO:0031969	chloroplast membrane				GO:0031966	mitochondrial membrane				GO:0043231	intracellular membrane-bound organelle				GO:0031976	plastid thylakoid
	GO:0031976	plastid thylakoid				GO:0031967	organelle envelope				GO:0043232	intracellular non-membrane-bound organelle				GO:0031984	organelle subcompartment
	GO:0031981	nuclear lumen				GO:0031969	chloroplast membrane				GO:0043233	organelle lumen				GO:0032991	macromolecular complex
	GO:0031984	organelle subcompartment				GO:0031976	plastid thylakoid				GO:0043234	protein complex				GO:0033279	ribosomal subunit
	GO:0032991	macromolecular complex				GO:0031984	organelle subcompartment				GO:0044424	intracellular part				GO:0042170	plastid membrane
	GO:0042170	plastid membrane				GO:0032991	macromolecular complex				GO:0044425	membrane part				GO:0042651	thylakoid membrane
	GO:0042651	thylakoid membrane				GO:0033279	ribosomal subunit				GO:0044428	nuclear part				GO:0043227	membrane-bound organelle
	GO:0043227	membrane-bound organelle				GO:0042170	plastid membrane				GO:0044429	mitochondrial part				GO:0043229	intracellular organelle
	GO:0043229	intracellular organelle				GO:0042651	thylakoid membrane				GO:0044430	cytoskeletal part				GO:0043231	intracellular membrane-bound organelle
	GO:0043231	intracellular membrane-bound organelle				GO:0043227	membrane-bound organelle				GO:0044431	Golgi apparatus part				GO:0043232	intracellular non-membrane-bound organelle
	GO:0043232	intracellular non-membrane-bound organelle				GO:0043229	intracellular organelle				GO:0044433	cytoplasmic vesicle part				GO:0043233	organelle lumen
	GO:0043233	organelle lumen				GO:0043231	intracellular membrane-bound organelle				GO:0044434	chloroplast part				GO:0043234	protein complex
	GO:0043234	protein complex				GO:0043232	intracellular non-membrane-bound organelle				GO:0044435	plastid part				GO:0044424	intracellular part
	GO:0044424	intracellular part				GO:0043233	organelle lumen				GO:0044436	thylakoid part				GO:0044428	nuclear part
	GO:0044425	membrane part				GO:0043234	protein complex				GO:0044437	vacuolar part				GO:0044429	mitochondrial part
	GO:0044428	nuclear part				GO:0044424	intracellular part				GO:0044444	cytoplasmic part				GO:0044431	Golgi apparatus part
	GO:0044429	mitochondrial part				GO:0044425	membrane part				GO:0044445	cytosolic part				GO:0044434	chloroplast part
	GO:0044431	Golgi apparatus part				GO:0044429	mitochondrial part				GO:0044446	intracellular organelle part				GO:0044435	plastid part
	GO:0044434	chloroplast part				GO:0044431	Golgi apparatus part				GO:0044451	nucleoplasm part				GO:0044436	thylakoid part
	GO:0044435	plastid part				GO:0044434	chloroplast part				GO:0044464	cell part				GO:0044444	cytoplasmic part
	GO:0044436	thylakoid part				GO:0044435	plastid part				GO:0055035	plastid thylakoid membrane				GO:0044445	cytosolic part
	GO:0044444	cytoplasmic part				GO:0044436	thylakoid part									GO:0044446	intracellular organelle part
	GO:0044445	cytosolic part				GO:0044444	cytoplasmic part									GO:0044464	cell part
	GO:0044446	intracellular organelle part				GO:0044445	cytosolic part									GO:0055035	plastid thylakoid membrane
	GO:0044464	cell part				GO:0044446	intracellular organelle part
	GO:0055035	plastid thylakoid membrane				GO:0044464	cell part
						GO:0055035	plastid thylakoid membrane
